# Supplementary material for: Widely Targeted Metabolomics Analysis of Different Parts of Salsola collina Pall
Source: Molecules. 2021 Feb 20;26(4):1126. doi: 10.3390/molecules26041126 (PMC7924207; doi:10.3390/molecules26041126)
Supplement: Supplementary file 1 [file molecules-26-01126-s001.zip › molecules-1115436-supplementary-edited/Supplementary Files/Supplementary Table.xlsx]

## Sheet: Table S1
Table S1. List and characteristics of the metabolites identified and quantified in S. collina.
Index	Q1 (Da)	Q3 (Da)	Rt (min)	Molecular Weight (Da)	Formula	Ionization model	Compounds	Class I	Class II	CAS	L-Sc-1	L-Sc-2	L-Sc-3	R-Sc-1	R-Sc-2	R-Sc-3	cpd_ID	kegg_map
pme3017	104.07	58	0.76	103.063	C4H9NO2	[M+H]+	2-Aminoisobutyric acid	Amino acids and derivatives	Amino acids and derivatives	62-57-7	688770	717280	894100	1563300	1504700	1536400	C03665	--
pme3033	104.07	86	-	103.063	C4H9NO2	[M+H]+	N,N-Dimethylglycine	Amino acids and derivatives	Amino acids and derivatives	1118-68-9	208570	160380	191630	1321600	1427000	1064600	C01026	ko00260,ko01100
pme2122	112.09	95	0.84	111.08	C5H9N3	[M+H]+	Histamine	Amino acids and derivatives	Amino acids and derivatives	51-45-6	105700	57546	80604	170480	411470	121240	C00388	ko00340,ko01100,ko01110
pme0006	116.07	70.1	-	115.063	C5H9NO2	[M+H]+	L-Proline	Amino acids and derivatives	Amino acids and derivatives	147-85-3	5571800	6222700	5708800	5141500	5547700	4020700	C00148	ko00330,ko00332,ko00970,ko01100,ko01110,ko01230,ko02010
pme3193	116.04	74	-	117.043	C4H7NO3	[M-H]-	N-Acetyl-L-glycine	Amino acids and derivatives	Amino acids and derivatives	543-24-8	10879	13416	8627.3	94044	113880	82025	--	--
pme0066	116.1	74	-	117.054	C3H7N3O2	[M-H]-	Guanidinoacetate	Amino acids and derivatives	Amino acids and derivatives	352-97-6	3507.9	4249.4	3310.5	22498	23789	19535	C00581	ko00260,ko00330,ko01100
mws0256	118.09	72.1	-	117.079	C5H11NO2	[M+H]+	L-Valine	Amino acids and derivatives	Amino acids and derivatives	72-18-4	3129000	4233600	2854500	9514100	9588000	6522500	C00183	ko00280,ko00290,ko00311,ko00460,ko00770,ko00966,ko00970,ko01100,ko01110,ko01210,ko01230,ko02010
pme0120	118.09	101	-	117.079	C5H11NO2	[M+H]+	5-Aminovaleric acid	Amino acids and derivatives	Amino acids and derivatives	660-88-8	15839	15541	17173	29140	32598	23880	C00431	ko00310,ko00330,ko01100
pme0195	120.02	62	-	121.02	C3H7NO2S	[M-H]-	L-Cysteine	Amino acids and derivatives	Amino acids and derivatives	52-90-4	23509	36589	7879.8	5524.4	5875.4	5563.1	C00097	ko00260,ko00270,ko00311,ko00332,ko00430,ko00460,ko00480,ko00730,ko00770,ko00920,ko00970,ko01100,ko01110,ko01200,ko01230,ko04122
Rfmb319	130.09	84.08	-	129.079	C6H11NO2	[M+H]+	Pipecolic acid	Amino acids and derivatives	Amino acids and derivatives	4043-87-2	620690	666800	841710	878470	914110	837240	C00408	ko00310,ko00960,ko01100,ko01110
mws0258	132.1	86	-	131.095	C6H13NO2	[M+H]+	L-Isoleucine	Amino acids and derivatives	Amino acids and derivatives	73-32-5	313600	724390	344680	1762600	1424500	946350	C00407	ko00280,ko00290,ko00460,ko00960,ko00966,ko00970,ko01100,ko01110,ko01210,ko01230,ko02010
mws0227	132.1	86.2	-	131.095	C6H13NO2	[M+H]+	L-Leucine	Amino acids and derivatives	Amino acids and derivatives	61-90-5	313990	724920	355400	1787800	1379400	954840	C00123	ko00280,ko00290,ko00966,ko00970,ko01100,ko01110,ko01210,ko01230,ko02010
pme2527	133	116	0.78	132.09	C5H12N2O2	[M+H]+	L-Ornithine	Amino acids and derivatives	Amino acids and derivatives	70-26-8	14886	38625	4206.4	31356	48540	68247	C00077	ko00220,ko00330,ko00472,ko00480,ko01100,ko01110,ko01210,ko01230,ko02010
mws0219	132.03	88	-	133.038	C4H7NO4	[M-H]-	L-Aspartic Acid	Amino acids and derivatives	Amino acids and derivatives	56-84-8	5568400	5142600	4523700	8285200	8557200	4361000	C00049	ko00220,ko00250,ko00260,ko00261,ko00270,ko00300,ko00340,ko00410,ko00460,ko00710,ko00760,ko00770,ko00970,ko01100,ko01110,ko01200,ko01210,ko01230,ko02010
pme0057	136.04	118.1	-	135.035	C4H9NO2S	[M+H]+	L-Homocysteine	Amino acids and derivatives	Amino acids and derivatives	6027-13-0	3301.7	7231.9	6332.2	75988	79946	51859	C00155	ko00270,ko00920,ko01100,ko01110,ko01230
pme1002	138.09	103	-	137.084	C8H11NO	[M+H]+	L-Tyramine	Amino acids and derivatives	Amino acids and derivatives	51-67-2	1838400	548550	991170	19006	33198	35720	C00483	ko00350,ko00950,ko01100,ko01110
Rfmb318	144.1	84.08	-	144.092	C7H14NO2+	[M]+	D-Proline betaine	Amino acids and derivatives	Amino acids and derivatives	1195-94-4	16015	23898	27437	45307	38969	23970	C21514	--
pme0193	147.08	84	-	146.069	C5H10N2O3	[M+H]+	L-Glutamine	Amino acids and derivatives	Amino acids and derivatives	56-85-9	2192200	2274500	1620200	3494200	3808100	2427800	C00064	ko00220,ko00230,ko00240,ko00250,ko00630,ko00910,ko00970,ko01100,ko01230,ko02010
pme0026	147.11	84	-	146.106	C6H14N2O2	[M+H]+	L-Lysine	Amino acids and derivatives	Amino acids and derivatives	56-87-1	2106700	2225000	1622000	3731500	3705800	2539100	C00047	ko00300,ko00310,ko00780,ko00960,ko00970,ko01100,ko01110,ko01210,ko01230,ko02010
mws1050	148.06	88	-	147.053	C5H9NO4	[M+H]+	O-Acetylserine	Amino acids and derivatives	Amino acids and derivatives	5147-00-2	148420	166020	97344	147950	128600	112800	C00979	ko00270,ko00908,ko00920,ko01100,ko01110,ko01200,ko01230,ko04122
pme0014	148.06	84	-	147.053	C5H9NO4	[M+H]+	L-Glutamic acid	Amino acids and derivatives	Amino acids and derivatives	56-86-0	1037100	1637000	912030	1254300	1346500	1725600	C00025	ko00220,ko00250,ko00330,ko00332,ko00340,ko00430,ko00480,ko00630,ko00650,ko00660,ko00860,ko00910,ko00970,ko01100,ko01110,ko01200,ko01210,ko01230,ko02010
Zmzn000113	146.05	102.06	-	147.053	C5H9NO4	[M-H]-	L-threo-3-Methylaspartate	Amino acids and derivatives	Amino acids and derivatives	6061-13-8	516590	501430	510530	481550	976970	779410	C03618	ko00630,ko00660,ko01100,ko01200
pme1210	150.06	61	-	149.051	C5H11NO2S	[M+H]+	L-Methionine	Amino acids and derivatives	Amino acids and derivatives	63-68-3	311140	605650	324210	438830	322170	255650	C00073	ko00270,ko00966,ko00970,ko01100,ko01110,ko01210,ko01230
mws0254	156.08	110	-	155.069	C6H9N3O2	[M+H]+	L-Histidine	Amino acids and derivatives	Amino acids and derivatives	71-00-1	151330	137850	115980	1063600	999510	515480	C00135	ko00340,ko00410,ko00970,ko01100,ko01110,ko01230,ko02010
pme0128	159.08	88	0.75	160.085	C6H12N2O3	[M-H]-	L-Alanyl-L-Alanine	Amino acids and derivatives	Amino acids and derivatives	1948-31-8	1055.8	3147.8	9180.5	35302	51461	56382	--	--
pme3382	160.06	98	1.16	161.069	C6H11NO4	[M-H]-	N-Acetyl-L-threonine	Amino acids and derivatives	Amino acids and derivatives	17093-74-2	55155	66133	66277	36320	40214	44657	--	--
pme2914	161.05	99	1.59	162.053	C6H10O5	[M-H]-	3-Hydroxy-3-methylpentane-1,5-dioic acid	Amino acids and derivatives	Amino acids and derivatives	503-49-1	475040	358710	296050	709430	886120	357920	C03761	--
pme2758	162.04	144	0.73	163.048	C5H9NO5	[M-H]-	4-Hydroxy-L-glutamic acid	Amino acids and derivatives	Amino acids and derivatives	3913-68-6	12724	10219	10419	8099.2	6799.6	7821.7	C03079	--
pme2617	166.05	102	0.76	165.046	C5H11NO3S	[M+H]+	L-Methionine Sulfoxide	Amino acids and derivatives	Amino acids and derivatives	3226-65-1	3222500	4544200	3307900	6981700	7271100	6859800	C02989	ko00270
pme0021	166.09	120.08	-	165.07	C9H11NO2	[M+H]+	L-Phenylalanine	Amino acids and derivatives	Amino acids and derivatives	63-91-2	3286300	3873800	2229700	1434300	1542800	1074200	C00079	ko00360,ko00400,ko00460,ko00940,ko00960,ko00966,ko00970,ko00998,ko01100,ko01110,ko01210,ko01230,ko02010
pme0181	170.09	124	-	169.085	C7H11N3O2	[M+H]+	3-Methyl-L-Histidine	Amino acids and derivatives	Amino acids and derivatives	368-16-1	41539	49279	33708	76518	77319	69239	C01152	ko00340,ko01100
pme0124	173.09	115.5	0.85	172.085	C7H12N2O3	[M+H]+	L-Glycyl-L-proline	Amino acids and derivatives	Amino acids and derivatives	704-15-4	9	9	9	14624	72093	52537	--	--
pme0253	174.11	86	-	173.105	C8H15NO3	[M+H]+	N-Acetyl-L-leucine	Amino acids and derivatives	Amino acids and derivatives	1188-21-2	23614	18026	14550	32711	28986	29881	C02710	--
mws0260	175.12	116	-	174.112	C6H14N4O2	[M+H]+	L-Arginine	Amino acids and derivatives	Amino acids and derivatives	74-79-3	250150	263980	240860	2808900	2602000	804680	C00062	ko00220,ko00261,ko00330,ko00472,ko00970,ko01100,ko01110,ko01230,ko02010
pme2559	174.04	88	-	175.048	C6H9NO5	[M-H]-	N-Acetyl-L-Aspartic Acid	Amino acids and derivatives	Amino acids and derivatives	997-55-7	207060	215300	345500	389240	441870	179970	C01042	ko00250,ko01100
pme0008	176.1	113	-	175.096	C6H13N3O3	[M+H]+	L-Citrulline	Amino acids and derivatives	Amino acids and derivatives	372-75-8	15765	11653	14284	50119	54905	29993	C00327	ko00220,ko01100,ko01110,ko01230
mws0250	182.08	136.1	-	181.074	C9H11NO3	[M+H]+	L-Tyrosine	Amino acids and derivatives	Amino acids and derivatives	60-18-4	2978400	6389600	3942000	25024000	19175000	14794000	C00082	ko00130,ko00261,ko00350,ko00360,ko00400,ko00460,ko00730,ko00940,ko00950,ko00965,ko00966,ko00970,ko00998,ko01100,ko01110,ko01210,ko01230
pme0137	187.07	125	1.11	188.08	C7H12N2O4	[M-H]-	N-Acetyl-L-Glutamine	Amino acids and derivatives	Amino acids and derivatives	2490-97-3	217060	222590	341570	159830	180920	156980	--	--
pme0122	189.12	126	1.14	188.116	C8H16N2O3	[M+H]+	N6-Acetyl-L-lysine	Amino acids and derivatives	Amino acids and derivatives	692-04-6	163170	177520	154570	1478300	1349800	597510	C02727	ko00310,ko01100
mws0736	189.12	86	-	188.116	C8H16N2O3	[M+H]+	N-Glycyl-L-leucine	Amino acids and derivatives	Amino acids and derivatives	869-19-2	75516	93785	78911	179480	148070	93990	C02155	--
mws5041	189.12	86.1	-	188.116	C8H16N2O3	[M+H]+	L-Glycyl-L-isoleucine	Amino acids and derivatives	Amino acids and derivatives	19461-38-2	64300	71133	58593	148620	95670	76806	--	--
pme0075	188.06	128	1.18	189.064	C7H11NO5	[M-H]-	N-Acetyl-L-glutamic acid	Amino acids and derivatives	Amino acids and derivatives	1188-37-0	104510	93331	101780	133580	156470	92247	C00624	ko00220,ko01100,ko01110,ko01210,ko01230
mws0193	190.12	127	-	189.111	C7H15N3O3	[M+H]+	L-Homocitrulline	Amino acids and derivatives	Amino acids and derivatives	1190-49-4	9837	24787	15203	126120	120190	65839	C02427	--
pme0278	191.1	128	-	190.095	C7H14N2O4	[M+H]+	2,6-Diaminooimelic acid	Amino acids and derivatives	Amino acids and derivatives	583-93-7	8708.5	7150.4	15606	37850	46740	30316	C00666	ko00300,ko01100,ko01110,ko01230
pmb2561	190.1	84	2.37	191.062	C7H13NO3S	[M-H]-	N-Acetyl-L-methionine	Amino acids and derivatives	Amino acids and derivatives	65-82-7	58209	48856	24698	375290	370370	243780	C02712	--
pme3827	198.08	152.2	-	197.069	C9H11NO4	[M+H]+	3,4-Dihydroxy-L-phenylalanine	Amino acids and derivatives	Amino acids and derivatives	59-92-7	9	9	9	725010	560940	345750	C00355	ko00350,ko00950,ko00965,ko01100,ko01110
mws5037	203.14	86.1	-	202.132	C9H18N2O3	[M+H]+	L-Alanyl-L-leucine	Amino acids and derivatives	Amino acids and derivatives	3303-34-2	19200	23970	16704	59106	74932	39780	--	--
mws0282	203.08	116.05	-	204.09	C11H12N2O2	[M-H]-	L-Tryptophan	Amino acids and derivatives	Amino acids and derivatives	73-22-3	2385800	2612900	1551800	30820000	22997000	23672000	C00078	ko00260,ko00380,ko00400,ko00901,ko00966,ko00970,ko00998,ko01100,ko01110,ko01210,ko01230
pme0170	217.13	158	-	216.122	C8H16N4O3	[M+H]+	N-Acetyl-L-Arginine	Amino acids and derivatives	Amino acids and derivatives	155-84-0	49577	62183	46864	9	9	9	--	--
pme1228	221.09	204	1.66	220.085	C11H12N2O3	[M+H]+	5-Hydroxy-L-tryptophan	Amino acids and derivatives	Amino acids and derivatives	56-69-9	15003	21620	18488	8475.1	6630.8	7948	C00643	ko00380,ko01100
mws5042	223.11	120.09	-	222.1	C11H14N2O3	[M+H]+	L-Glycyl-L-phenylalanine	Amino acids and derivatives	Amino acids and derivatives	721-66-4	50137	106600	83080	75249	36892	35355	--	--
mws0520	224.09	136	-	223.084	C11H13NO4	[M+H]+	N-Acetyl-L-tyrosine	Amino acids and derivatives	Amino acids and derivatives	537-55-3	139200	126010	117290	37151	32285	21245	--	--
Lmhp001670	231.16	72.08	-	231.17	C11H22N2O3	[M+H]+	L-Valyl-L-Leucine	Amino acids and derivatives	Amino acids and derivatives	3989-97-7	148060	201500	159270	421690	195870	171400	--	--
pmb0962	235.1	118.3	0.8	234.158	C10H22N2O4	[M+H]+	L-Lysine-Butanoic Acid	Amino acids and derivatives	Amino acids and derivatives	80407-71-2	8420400	6711700	8383600	6824000	6677300	5936700	--	--
mws4176	237.12	120.09	-	236.116	C12H16N2O3	[M+H]+	L-Alanyl-L-Phenylalanine	Amino acids and derivatives	Amino acids and derivatives	3061-90-3	103220	144540	93506	73779	47385	44820	--	--
mws0221	241.03	152	-	240.024	C6H12N2O4S2	[M+H]+	L-Cystine	Amino acids and derivatives	Amino acids and derivatives	56-89-3	22627	24067	22327	6278.8	6676.6	7005.5	C00491	ko00270,ko01100,ko02010
Lmhp002031	245.18	86.1	-	245.186	C12H24N2O3	[M+H]+	L-Leucyl-L-Leucine	Amino acids and derivatives	Amino acids and derivatives	3303-31-9	187110	267490	215610	272670	125400	69940	--	--
pmb2591	245.09	203.2	3.87	246.1	C13H14N2O3	[M-H]-	N-Acetyl-L-Tryptophan	Amino acids and derivatives	Amino acids and derivatives	1218-34-4	9063600	8027400	6410000	31525000	27742000	29933000	--	--
Lmhp001732	263.13	70.07	-	263.139	C14H18N2O3	[M+H]+	L-Prolyl-L-Phenylalanine	Amino acids and derivatives	Amino acids and derivatives	13589-02-1	31531	17195	25580	30349	28421	18369	--	--
mws0715	263.1	145	-	264.111	C13H16N2O4	[M-H]-	Phenylacetyl-L-glutamine	Amino acids and derivatives	Amino acids and derivatives	28047-15-6	7352.1	4231.9	5047.8	27591	22870	14616	C04148	ko00360
Lmhp002001	265.15	72.08	-	265.155	C14H20N2O3	[M+H]+	L-Valyl-L-Phenylalanine	Amino acids and derivatives	Amino acids and derivatives	3918-92-1	64327	113190	74753	156140	79877	62013	--	--
mws5035	279.17	120.08	-	278.163	C15H22N2O3	[M+H]+	L-Leucyl-L-phenylalanine	Amino acids and derivatives	Amino acids and derivatives	56217-82-4	151190	251740	197510	144210	70140	54284	--	--
mws0629	281.11	166	-	280.106	C13H16N2O5	[M+H]+	L-Aspartyl-L-Phenylalanine	Amino acids and derivatives	Amino acids and derivatives	13433-09-5	52074	69948	66246	70897	55101	31653	--	--
mws1375	304.15	185.09	-	303.143	C12H21N3O6	[M+H]+	Nicotianamine	Amino acids and derivatives	Amino acids and derivatives	34441-14-0	11441	7460.1	7464.9	9	9	9	C05324	--
pme1086	306.08	143	-	307.084	C10H17N3O6S	[M-H]-	Glutathione reduced form	Amino acids and derivatives	Amino acids and derivatives	70-18-8	5384	3725.5	3144.7	4147.2	3938.5	2666.4	C00051	ko00270,ko00480,ko01100,ko02010
mws0636	313.15	166	-	312.147	C18H20N2O3	[M+H]+	L-Phenylalanyl-L-phenylalanine	Amino acids and derivatives	Amino acids and derivatives	2577-40-4	14598	15388	15689	9048.9	6782.3	5224.2	--	--
mws0582	322.11	130	-	321.099	C11H19N3O6S	[M+H]+	S-(Methyl)glutathione	Amino acids and derivatives	Amino acids and derivatives	2922-56-7	25109	31964	25274	10115	13068	10484	C11347	--
pme1286	385.13	250	-	384.122	C14H20N6O5S	[M+H]+	S-(5'-Adenosy)-L-homocysteine	Amino acids and derivatives	Amino acids and derivatives	979-92-0	11423	9290.6	12796	9	9	9	C00021	ko00270,ko01100,ko01230
pmb0464	458.1	116.3	0.81	457.143	C16H27NO14	[M+H]+	L-Aspartic acid-O-diglucoside	Amino acids and derivatives	Amino acids and derivatives	-	14241	22090	10344	72733	63629	105770	--	--
mws4134	611.14	306.08	-	612.152	C20H32N6O12S2	[M-H]-	Oxiglutatione	Amino acids and derivatives	Amino acids and derivatives	27025-41-8	638970	651690	495210	639320	437050	497840	C00127	ko00480,ko01100
pmb0069	122	105	2.26	121.053	C7H7NO	[M+H]+	Benzamide	Phenolic acids	Phenolic acids	55-21-0	9135700	4451900	3849500	243360	186920	704370	C09815	--
mws0628	121.03	92	-	122.037	C7H6O2	[M-H]-	4-Hydroxybenzaldehyde	Phenolic acids	Phenolic acids	123-08-0	223300	153980	159970	384180	612810	332120	C00633	ko01100
pme0241	123.04	79	-	122.037	C7H6O2	[M+H]+	Benzoic acid	Phenolic acids	Phenolic acids	65-85-0	20645	17365	15196	37195	27855	27086	C00180	ko00360,ko01100,ko01110
pmp001086	127.04	97	-	126.032	C6H6O3	[M+H]+	5-Hydroxymethylfurfural	Phenolic acids	Phenolic acids	67-47-0	14162	21465	12764	39214	60623	81520	C11101	--
Hmbn002174	135.05	120.02	-	136.053	C8H8O2	[M-H]-	4-Hydroxyacetophenone	Phenolic acids	Phenolic acids	99-93-4	10591	13531	9957.8	37055	19353	19318	C10700	ko01100
mws1336	138.06	120	-	137.048	C7H7NO2	[M+H]+	4-Aminobenzoic acid	Phenolic acids	Phenolic acids	150-13-0	84306	41941	54655	9	9	9	C00568	ko00790,ko01100
Hmgn001653	137.02	93.04	-	138.032	C7H6O3	[M-H]-	Protocatechuic aldehyde	Phenolic acids	Phenolic acids	139-85-5	1088300	838140	829080	1111300	916780	769680	C16700	ko00950
Lmgn001670	137.03	108.02	-	138.032	C7H6O3	[M-H]-	Salicylic acid	Phenolic acids	Phenolic acids	69-72-7	11728000	10476000	8873900	2120700	2342500	1525400	C00805	ko00360,ko01100,ko01110,ko04075
mws0749	137.02	93	-	138.032	C7H6O3	[M-H]-	4-Hydroxybenzoic acid	Phenolic acids	Phenolic acids	99-96-7	1247300	1082200	963300	1603300	1298600	1058100	C00156	ko00130,ko00790,ko01100,ko01110
mws2368	137.06	119.05	-	138.068	C8H10O2	[M-H]-	Tyrosol	Phenolic acids	Phenolic acids	501-94-0	1452900	1306200	1102400	265990	260020	196360	C06044	ko00350,ko01100
pme2828	140	99	0.63	139.027	C6H5NO3	[M+H]+	4-Nitrophenol	Phenolic acids	Phenolic acids	100-02-7	6029900	4555800	4513300	4000700	3637400	6010500	C00870	--
pmp001285	149.02	65.04	-	148.016	C8H4O3	[M+H]+	Phthalic anhydride	Phenolic acids	Phenolic acids	85-44-9	949330	957590	681860	1145300	714940	899170	--	--
mws0458	151.04	136	-	152.047	C8H8O3	[M-H]-	Vanillin	Phenolic acids	Phenolic acids	121-33-5	2039700	2388800	1682500	3900300	4067600	2799300	C00755	ko00998,ko01100,ko01110
mws0180	153.02	109.03	-	154.027	C7H6O4	[M-H]-	2,5-Dihydroxybenzoic acid*	Phenolic acids	Phenolic acids	490-79-9	59367	33666	39772	53435	48475	53221	C00628	ko00350,ko01100
mws0183	153.02	109.03	-	154.027	C7H6O4	[M-H]-	3,4-Dihydroxybenzoic acid (Protocatechuic acid)	Phenolic acids	Phenolic acids	99-50-3	100720	70866	83698	87172	85170	69119	C00230	ko01100,ko01110
mws0885	153.02	109.03	-	154.027	C7H6O4	[M-H]-	2,4-Dihydroxybenzoic acid*	Phenolic acids	Phenolic acids	89-86-1	144380	214200	200560	248950	162680	91687	--	--
pmf0440	163.08	91.1	6.04	162.068	C10H10O2	[M+H]+	4-MethoxycinnaMaldehyde	Phenolic acids	Phenolic acids	1963-36-6	143860	132570	126480	113170	106950	116050	C10475	--
pme1439	165.05	119	-	164.047	C9H8O3	[M+H]+	p-Coumaric acid	Phenolic acids	Phenolic acids	501-98-4	15984	32093	27353	17009	12170	15287	C00811	ko00130,ko00350,ko00940,ko00950,ko00998,ko01100,ko01110
pmb0142	165.1	95.2	6.04	164.047	C9H8O3	[M+H]+	Caffeic aldehyde	Phenolic acids	Phenolic acids	141632-15-7	38954	36964	33579	11041	6979.7	10759	C10945	ko00940,ko01110
pme3083	164.04	120	3.87	165.043	C8H7NO3	[M-H]-	2-(Formylamino)benzoic acid	Phenolic acids	Phenolic acids	3342-77-6	71207	90017	53702	50083	63707	90058	C05653	ko00380,ko01100
pme0281	165.02	121.03	2.96	166.027	C8H6O4	[M-H]-	Terephthalic acid	Phenolic acids	Phenolic acids	100-21-0	865190	1032500	882840	1025100	978880	1157200	C06337	ko01100
pmn001681	165.09	149.06	-	166.099	C10H14O2	[M-H]-	1-(4-Methoxyphenyl)-1-propanol	Phenolic acids	Phenolic acids	5349-60-0	20951	21181	15837	14223	23982	20533	--	--
pme2598	167.03	123.04	2.44	168.042	C8H8O4	[M-H]-	3,4-Dihydroxybenzeneacetic acid	Phenolic acids	Phenolic acids	102-32-9	68254	93532	103700	9	9	9	C01161	ko00350,ko01100
mws0028	167.03	108.02	-	168.042	C8H8O4	[M-H]-	Vanillic acid	Phenolic acids	Phenolic acids	121-34-6	74825	78152	83537	1845100	1061200	855460	C06672	--
Hmbp001276	169.05	65.03	-	168.042	C8H8O4	[M+H]+	Gallacetophenone	Phenolic acids	Phenolic acids	528-21-2	763950	894780	811380	2672800	1827800	2593700	--	--
mws1195	179.07	147.1	-	178.063	C10H10O3	[M+H]+	p-Coumaric acid methyl ester	Phenolic acids	Phenolic acids	3943-97-3	12451	13358	15022	36850	32942	45930	--	--
pmb2795	177	145	-	178.063	C10H10O3	[M-H]-	4-Methoxycinnamic acid	Phenolic acids	Phenolic acids	830-09-1	39499	39387	44555	3565.5	6238.7	4327.6	--	--
mws2212	179.03	135.05	-	180.042	C9H8O4	[M-H]-	Caffeic acid	Phenolic acids	Phenolic acids	331-39-5	3396200	2839300	2901000	213110	271110	133110	C01197	ko00940,ko01100,ko01110
mws1198	179.07	73.1	-	180.079	C10H12O3	[M-H]-	Methyl 3-(4-hydroxyphenyl)propionate	Phenolic acids	Phenolic acids	5597-50-2	146100	98697	120820	9	9	9	--	--
mws0093	179.07	146	-	180.079	C10H12O3	[M-H]-	Coniferyl alcohol	Phenolic acids	Phenolic acids	458-35-5	9313.5	5462	11936	23721	5534.8	21312	C00590	ko00940,ko00998,ko01100,ko01110
mws1350	181.05	151	-	182.058	C9H10O4	[M-H]-	Syringaldehyde; 4-Hydroxy-3,5-Dimethoxybenzaldehyde	Phenolic acids	Phenolic acids	134-96-3	302770	233100	199420	507280	408820	472720	--	--
Xmgn006542	193.05	133.03	-	194.057	C10H10O4	[M-H]-	Dimethyl Phthalate	Phenolic acids	Phenolic acids	131-11-3	170160	142310	180230	187240	402220	149120	C11233	--
mws0014	193.05	134.01	-	194.058	C10H10O4	[M-H]-	Ferulic acid	Phenolic acids	Phenolic acids	537-98-4	766470	854580	709050	975590	890430	327170	C01494	ko00940,ko01100,ko01110
Lmdn003756	193.05	135.05	-	194.058	C10H10O4	[M-H]-	Methyl caffeate	Phenolic acids	Phenolic acids	3843-74-1	12180	27917	11154	26538	22801	27764	C10477	--
pmb2497	197	153	0.71	198.053	C9H10O5	[M-H]-	4-Hydroxy-3-methoxymandelate	Phenolic acids	Phenolic acids	55-10-7	90866	62614	80782	273210	304810	319320	C05584	ko00350,ko01100
mws0027	197.05	123	-	198.053	C9H10O5	[M-H]-	Syringic acid	Phenolic acids	Phenolic acids	530-57-4	150650	161480	135220	570000	538940	474570	C10833	--
pmb1587	207.14	165.2	8.41	206.131	C13H18O2	[M+H]+	4-Hydroxy-3,5-diisopropylbenzaldehyde	Phenolic acids	Phenolic acids	10537-86-7	10645	7802.9	6551.3	8182	5004.2	5747.4	--	--
Lmln010063	205.16	189.13	-	206.167	C14H22O	[M-H]-	2,6-Di-t-butylphenol	Phenolic acids	Phenolic acids	128-39-2	2124200	1871200	1862900	1586600	1673000	1877900	--	--
mws1212	209.08	177.3	-	208.074	C11H12O4	[M+H]+	Methyl ferulate	Phenolic acids	Phenolic acids	2309-07-1	224670	355910	316050	67440	91493	79201	--	--
pme3443	207.07	192	4.61	208.074	C11H12O4	[M-H]-	Sinapinaldehyde	Phenolic acids	Phenolic acids	4206-58-0	69761	65787	51176	3819500	3349300	3447100	C05610	ko00940,ko01100,ko01110
pmb2620	207.07	133.1	-	208.074	C11H12O4	[M-H]-	3,4-Dimethoxycinnamic acid	Phenolic acids	Phenolic acids	14737-89-4	219940	307330	277430	61438	74708	46906	--	--
mws0853	209.08	179	-	210.089	C11H14O4	[M-H]-	Sinapyl alcohol	Phenolic acids	Phenolic acids	537-33-7	14589	15903	14027	91308	66009	107690	C02325	ko00940,ko01100,ko01110
Lmyp003951	227.09	181.09	-	226.084	C11H14O5	[M+H]+	3-Hydroxy-1-(4-hydroxy-3,5-dimethoxyphenyl)propan-1-one	Phenolic acids	Phenolic acids	-	172140	160510	222140	412540	378360	401690	--	--
Lmhn003240	237.04	121.03	-	238.048	C11H10O6	[M-H]-	Benzoylmalic acid	Phenolic acids	Phenolic acids	22138-51-8	28913	39025	32797	33588	22738	26814	--	--
pmn001669	237.08	147	-	238.084	C12H14O5	[M-H]-	Methyl sinapate	Phenolic acids	Phenolic acids	20733-94-2	7766.5	4665	5974.2	9	9	9	--	--
Lmzn001925	239.09	195.1	-	240.1	C12H16O5	[M-H]-	3,4'-Dihydroxy-3'-methoxybenzenepentanoic acid	Phenolic acids	Phenolic acids	-	30340	15959	28104	11476	9	9	--	--
pmp000086	269.1	177.05	-	268.095	C13H16O6	[M+H]+	1-Feruloyl-sn-glycerol	Phenolic acids	Phenolic acids	-	653670	814140	542290	482090	703040	640420	--	--
pmp000087	269.1	177.05	-	268.095	C13H16O6	[M+H]+	2-Feruloyl-sn-glycerol*	Phenolic acids	Phenolic acids	-	677070	586700	633730	599940	719050	719300	--	--
mws1297	269.1	101.02	-	270.11	C13H18O6	[M-H]-	Benzyl glucoside	Phenolic acids	Phenolic acids	4304-12-5	7932.2	3630.4	11916	9	9	9	--	--
Lmlp012720	279.16	149.02	-	278.152	C16H22O4	[M+H]+	Dibutyl phthalate	Phenolic acids	Phenolic acids	84-74-2	29787000	27275000	21641000	34810000	20801000	26608000	C14214	--
Lmhn002926	279.05	163.04	-	280.058	C13H12O7	[M-H]-	p-Coumaroylmalic acid	Phenolic acids	Phenolic acids	-	85768	150760	165830	9	9	9	--	--
mws1521	285.1	121.03	-	286.105	C13H18O7	[M-H]-	Salicin	Phenolic acids	Phenolic acids	138-52-3	71536	98947	118410	123170	123530	102390	C01451	ko00010
Lmln001195	297.1	135.07	-	298.105	C14H18O7	[M-H]-	Picein (4-Acetylphenyl-glucoside)	Phenolic acids	Phenolic acids	530-14-3	7460.8	11334	13538	9	9	9	C10720	--
Zmhn001926	299.08	137.02	-	300.084	C13H16O8	[M-H]-	1-O-Salicyl-D-glucose	Phenolic acids	Phenolic acids	60517-74-0	7497100	8718300	11661000	5925600	4836100	4402200	--	--
pmb3142	299.1	137.1	-	300.085	C13H16O8	[M-H]-	Salicylic acid-2-O-glucoside	Phenolic acids	Phenolic acids	10366-91-3	844600	1204100	843900	3765100	4343600	4187200	--	--
mws2367	299.11	119	-	300.121	C14H20O7	[M-H]-	Salidroside	Phenolic acids	Phenolic acids	10338-51-9	51787	165220	47637	16624	35658	25174	C06046	ko00350,ko01100
Zmhn000892	301.09	139.05	-	302.1	C13H18O8	[M-H]-	4-O-Glucosyl-3,4-dihydroxybenzyl alcohol	Phenolic acids	Phenolic acids	-	317630	546860	357100	67815	110820	100060	--	--
pmb2871	315.07	153	1.84	316.079	C13H16O9	[M-H]-	2,5-Dihydroxybenzoic acid O-glucoside	Phenolic acids	Phenolic acids	-	3893800	5827100	5759400	2077500	1778200	1831900	--	--
pmn001367	315.07	153.02	-	316.079	C13H16O9	[M-H]-	Protocatechuic acid-4-O-glucoside	Phenolic acids	Phenolic acids	-	3698900	4576500	5337300	1678300	1919400	2117500	--	--
pmn001553	315.11	153.1	-	316.116	C14H20O8	[M-H]-	Cimidahurinine	Phenolic acids	Phenolic acids	142542-89-0	172600	426810	408530	7985.1	6182.3	4250.1	--	--
Hmtn001120	315.11	153.06	-	316.116	C14H20O8	[M-H]-	5-(2-Hydroxyethyl)-2-O-glucosylphenol	Phenolic acids	Phenolic acids	-	7987300	18286000	17715000	505040	301580	253530	--	--
pmn001419	325.09	163.04	-	326.1	C15H18O8	[M-H]-	1-O-[(E)-p-Cumaroyl]-D-glucose	Phenolic acids	Phenolic acids	-	4081600	4071000	4182200	173550	167320	179860	--	--
Zmhn002301	325.09	163.04	-	326.1	C15H18O8	[M-H]-	p-Coumaric acid-4-O-glucoside	Phenolic acids	Phenolic acids	117405-48-8	1906500	2055900	1955100	100380	72695	87378	C06739	--
Lmtn002565	329.11	167.03	-	330.095	C14H18O9	[M-H]-	1-O-Vanilloyl-D-Glucose*	Phenolic acids	Phenolic acids	-	115780	126180	95712	858480	1248400	238070	C20470	--
Zmhn001883	329.09	209.04	-	330.095	C14H18O9	[M-H]-	Vanillic acid-4-O-glucoside	Phenolic acids	Phenolic acids	32142-31-7	18041	14102	9711.1	10234	24169	24448	--	--
pmn001517	329.12	167	-	330.131	C15H22O8	[M-H]-	3,4,5-Trimethoxyphenyl-1-O-Glucoside	Phenolic acids	Phenolic acids	-	9831600	11530000	10686000	28396000	20812000	24546000	--	--
Zmhn001703	331.07	169.02	-	332.074	C13H16O10	[M-H]-	5-O-Galloyl-D-hamamelose	Phenolic acids	Phenolic acids	-	1926600	1765900	9	169530	99271	88471	--	--
pmn001518	331.07	169.01	-	332.074	C13H16O10	[M-H]-	1-O-Galloyl-D-glucose*	Phenolic acids	Phenolic acids	58511-73-2	4581300	4877700	7748700	1132200	1065000	909790	C01158	--
Lmfn000604	331.07	169.01	-	332.074	C13H16O10	[M-H]-	6-O-Galloyl-glucose	Phenolic acids	Phenolic acids	13186-19-1	1519200	9	9	161390	88844	106250	--	--
Lmmn001294	331.1	153.02	-	332.111	C14H20O9	[M-H]-	Koaburaside	Phenolic acids	Phenolic acids	41653-73-0	1843400	1548600	1582000	622810	515800	477960	--	--
pmb3068	337.09	173.1	2.85	338.1	C16H18O8	[M-H]-	1-O-p-Coumaroylquinic acid*	Phenolic acids	Phenolic acids	-	142620	154950	176350	9	9	9	--	--
pma6460	337.09	163.04	3.26	338.1	C16H18O8	[M-H]-	4-O-p-Coumaroylquinic acid	Phenolic acids	Phenolic acids	32451-86-8	186950	176790	208150	9	9	9	C10441	--
pmb3074	337.09	191.05	3.3	338.1	C16H18O8	[M-H]-	5-O-p-Coumaroylquinic acid*	Phenolic acids	Phenolic acids	1899-30-5	926590	641920	462480	7866.9	12754	25357	C12208	ko00940,ko00941,ko00945,ko01110
pmn001420	341.09	179.04	-	342.095	C15H18O9	[M-H]-	1-O-[(E)-Caffeoyl]-D-glucose	Phenolic acids	Phenolic acids	-	2527300	3138200	3370500	263020	237130	178040	--	--
Zmhn001793	341.09	179.03	-	342.096	C15H18O9	[M-H]-	6-O-Caffeoyl-D-glucose*	Phenolic acids	Phenolic acids	-	1580100	2107000	2117000	179210	180870	146390	--	--
mws0906	341.12	179	-	342.131	C16H22O8	[M-H]-	Coniferin	Phenolic acids	Phenolic acids	531-29-3	797570	311360	489910	9	9	9	C00761	ko00940
pme1816	353.09	191	2.35	354.095	C16H18O9	[M-H]-	Neochlorogenic acid(5-O-Caffeoylquinic acid)	Phenolic acids	Phenolic acids	906-33-2	12465000	11236000	14646000	8895.9	7757.6	10060	C17147	--
mws0178	353.09	191.01	-	354.095	C16H18O9	[M-H]-	Chlorogenic acid	Phenolic acids	Phenolic acids	327-97-9	1160800	1274200	1653800	4313.9	6745	11766	C00852	ko00940,ko00941,ko00945,ko01110
Lmhn001580	355.07	223.06	-	356.074	C15H16O10	[M-H]-	Sinapoyltartaric acid	Phenolic acids	Phenolic acids	-	5328.1	7117.7	5794.5	3766.5	7687.1	6714.5	--	--
Zmhn002422	355.1	193.05	-	356.11	C16H20O9	[M-H]-	1-O-Feruloyl-D-Glucose	Phenolic acids	Phenolic acids	-	7516000	7735600	8953900	521300	470350	430800	C17759	--
pmb3107	359.1	182.1	2.26	360.106	C15H20O10	[M-H]-	Glucosyringic Acid	Phenolic acids	Phenolic acids	-	1410000	1144400	1077100	2760500	2139000	2851100	--	--
pma3724	369.1	177.1	3.42	368.111	C17H20O9	[M+H]+	1-O-Feruloylquinic acid	Phenolic acids	Phenolic acids	-	120670	203450	152730	2475.2	1235.2	1544.6	--	--
pmb0752	369.12	177.1	-	368.111	C17H20O9	[M+H]+	3-O-Feruloylquinic acid*	Phenolic acids	Phenolic acids	1899-29-2	4201100	4683600	6079400	15315	6866.7	9891.3	C02572	--
Lmgn003073	735.22	367.11	-	368.111	C17H20O9	[2M-H]-	5-O-Feruloylquinic acid*	Phenolic acids	Phenolic acids	-	32269	158450	62308	9	9	9	--	--
Lmbp002309	371.1	209.05	-	370.126	C17H22O9	[M+H]+	Sinapaldehyde-4-O-Glucoside	Phenolic acids	Phenolic acids	154461-65-1	13575	13720	5025.5	55613	68781	77510	--	--
pmn001695	371.1	249.06	-	372.106	C16H20O10	[M-H]-	Trihydroxycinnamoylquinic acid	Phenolic acids	Phenolic acids	-	19178000	19916000	18159000	14180000	9018500	8150000	--	--
mws0011	371.13	209	-	372.142	C17H24O9	[M-H]-	Syringin	Phenolic acids	Phenolic acids	118-34-3	47010000	30930000	38480000	9	9	9	C01533	ko00940
pmn001660	381.19	235.1	-	382.199	C20H30O7	[M-H]-	Cinncassiol A	Phenolic acids	Phenolic acids	73599-11-8	9	9	9	8242.8	37153	3854.9	C17645	--
Zmhn002227	385.11	223.06	-	386.121	C17H22O10	[M-H]-	4-O-Glucosyl-sinapate	Phenolic acids	Phenolic acids	-	5765600	4773100	7941600	9	9	9	C02919	--
HJN003	385.11	223.06	-	386.122	C17H22O10	[M-H]-	1-O-Sinapoyl-D-glucose	Phenolic acids	Phenolic acids	-	4017700	2686500	2785100	56886	21499	45094	C01175	ko00940
Lmzn001582	387.17	207.1	-	388.174	C18H28O9	[M-H]-	5'-Glucosyloxyjasmanic acid	Phenolic acids	Phenolic acids	-	6904300	3117800	7054400	1825300	981140	864870	--	--
pma0110	399	207.2	3.17	398.121	C18H22O10	[M+H]+	4-O-Sinapoylquinic acid	Phenolic acids	Phenolic acids	-	1050100	652260	983560	9	9	9	--	--
Lmhn002573	399.09	205.04	-	400.101	C17H20O11	[M-H]-	Sinapoylglucuronic acid	Phenolic acids	Phenolic acids	-	531740	769680	826240	9	9	9	--	--
Cmjn004337	401.14	269.1	-	402.153	C18H26O10	[M-H]-	Benzyl-(2''-O-xylosyl)glucoside	Phenolic acids	Phenolic acids	-	867220	831510	942410	1141800	1002500	858020	--	--
pmn001738	403.12	223.1	-	404.132	C17H24O11	[M-H]-	Oleoside 11-methyl ester	Phenolic acids	Phenolic acids	60539-23-3	40883	75176	58221	9	9	9	--	--
Lmhn001773	416.06	179.03	-	415.054	C19H13NO10	[M-H]-	Caffeoylnicotinoyltartaric acid	Phenolic acids	Phenolic acids	-	54744	96005	118730	9	9	9	--	--
Lmhn002574	431.06	137.03	-	432.069	C20H16O11	[M-H]-	Caffeoyl(p-Hydroxybenzoyl)tartaric acid	Phenolic acids	Phenolic acids	-	275150	288530	443110	346970	244670	264860	--	--
Cmzn005251	433.11	271.06	-	434.121	C21H22O10	[M-H]-	6-O-Caffeoylarbutin	Phenolic acids	Phenolic acids	136172-60-6	9	9	9	147740	184110	123220	--	--
Lmhn004756	455.1	233.04	-	456.106	C23H20O10	[M-H]-	Cinnamoylferuloyltartaric acid	Phenolic acids	Phenolic acids	-	17164	11368	11965	9	9	9	--	--
pmb2654	460.1	117.9	0.78	461.153	C19H27NO12	[M-H]-	Anthranilate-1-O-Sophoroside	Phenolic acids	Phenolic acids	-	27478	17988	18777	122370	315380	323190	--	--
Lmhn002321	461.07	167.04	-	462.08	C21H18O12	[M-H]-	Vnilloylcaffeoyltartaric acid	Phenolic acids	Phenolic acids	-	8816.2	11329	4031.9	317580	156250	76891	--	--
Zmhn002508	471.15	309.1	-	472.158	C21H28O12	[M-H]-	4-p-Cumaroyl-rhamnosyl-(1→6)-D-glucose	Phenolic acids	Phenolic acids	-	96588	82410	152920	9	9	9	--	--
Zmhn002764	477.11	323.07	-	478.111	C22H22O12	[M-H]-	4-O-(6'-O-Glucosylcaffeoyl)-3,4-dihydroxybenzoic acid	Phenolic acids	Phenolic acids	-	157960	133930	213730	9	9	9	--	--
Lmnn002886	477.14	179.03	-	478.148	C23H26O11	[M-H]-	1'-O-(3,4-Dihydroxyphenethyl)-O-caffeoyl-glucoside	Phenolic acids	Phenolic acids	-	301660	227700	568880	9	9	9	--	--
pmb3066	481.14	319.2	2.62	482.142	C22H26O12	[M-H]-	5-O-p-Coumaroylshikimic acid O-glucoside	Phenolic acids	Phenolic acids	-	9590.4	21289	21467	9702.5	9248.4	13871	--	--
pmb3064	499.15	163.2	2.5	500.153	C22H28O13	[M-H]-	3-O-p-Coumaroylquinic acid O-glucoside	Phenolic acids	Phenolic acids	-	129400	202060	210980	9	9	9	--	--
pmb3061	499.15	163.1	2.1	500.153	C22H28O13	[M-H]-	5-O-p-Coumaroylquinic acid O-glucoside*	Phenolic acids	Phenolic acids	-	52942	99650	103440	1711.3	1868.1	9	--	--
Hmbn002692	517.16	175.04	-	518.164	C22H30O14	[M-H]-	6'-O-Feruloyl-D-sucrose	Phenolic acids	Phenolic acids	118230-77-6	91209	105860	89635	30124	31712	29803	--	--
pmb2554	529.16	193.1	-	530.164	C23H30O14	[M-H]-	5-O-Feruloyl quinic acid glucoside	Phenolic acids	Phenolic acids	-	79859	112820	157090	9	9	9	--	--
pmb0824	537.1	177.4	-	536.153	C25H28O13	[M+H]+	Syringic acid-4-O-(6''-feruloyl)glucoside	Phenolic acids	Phenolic acids	-	48134	41568	39664	9	9	9	--	--
pmb2936	591.17	367.2	-	592.179	C28H32O14	[M-H]-	Disinapoyl glucoside	Phenolic acids	Phenolic acids	-	4065.3	5809.8	5121.4	9	9	9	--	--
Zmhn002032	609.18	447.13	-	610.189	C28H34O15	[M-H]-	4-O-(6'-O-Glucosylcaffeoylglucosyl)-4-hydroxybenzyl alcohol	Phenolic acids	Phenolic acids	-	14862	50879	68594	7347.3	9624.5	4731.5	--	--
mws1153	665.21	161.02	-	666.216	C31H38O16	[M-H]-	2'-Acetylacteoside	Phenolic acids	Phenolic acids	94492-24-7	58129	40968	54696	9	9	9	--	--
Lmgn002250	677.17	191.06	-	678.18	C31H34O17	[M-H]-	Dicaffeoylquinic acid-O-glucoside	Phenolic acids	Phenolic acids	-	47672	44108	49623	9	9	9	--	--
mws1150	785.25	623.2	-	786.258	C35H46O20	[M-H]-	Echinacoside	Phenolic acids	Phenolic acids	82854-37-3	47446	79748	85304	181390	109070	220200	C10450	--
pme0257	111.02	80	1.23	112.027	C4H4N2O2	[M-H]-	Uracil	Nucleotides and derivatives	Nucleotides and derivatives	66-22-8	194480	234660	345450	384140	419750	458440	C00106	ko00240,ko00410,ko00770,ko01100
pme0040	136.06	119	-	135.054	C5H5N5	[M+H]+	Adenine	Nucleotides and derivatives	Nucleotides and derivatives	73-24-5	2982400	2550800	4986800	1090200	1050800	713880	C00147	ko00230,ko00908,ko01100
pme0033	137.05	119	-	136.039	C5H4N4O	[M+H]+	Hypoxanthine	Nucleotides and derivatives	Nucleotides and derivatives	68-94-0	1422700	1144500	1553600	59904	68450	43839	C00262	ko00230,ko01100
pme1109	152.06	135	-	151.049	C5H5N5O	[M+H]+	Guanine	Nucleotides and derivatives	Nucleotides and derivatives	73-40-5	1485100	2081900	1564100	262950	175100	186400	C00242	ko00230,ko01100
pme0183	152.06	135	0.86	151.049	C5H5N5O	[M+H]+	Isoguanine	Nucleotides and derivatives	Nucleotides and derivatives	3373-53-3	1737300	1464900	2608600	606230	663470	578940	--	--
mws0663	181.07	124	-	180.065	C7H8N4O2	[M+H]+	1,7-Dimethylxanthine	Nucleotides and derivatives	Nucleotides and derivatives	611-59-6	9	11937	6912.5	35660	21590	35457	C13747	ko00232,ko01100,ko01110
pmb2507	213.1	97	0.92	214.024	C5H11O7P	[M-H]-	2-Deoxyribose-1-phosphate	Nucleotides and derivatives	Nucleotides and derivatives	17210-42-3	125320	176400	121320	2181100	1894500	959470	C00672	ko00030,ko00240,ko01100
pme1194	228.1	112	-	227.091	C9H13N3O4	[M+H]+	2'-Deoxycytidine	Nucleotides and derivatives	Nucleotides and derivatives	951-77-9	69627	73127	60920	224530	158890	166180	C00881	ko00240,ko01100,ko02010
pme3882	227.1	184	-	228.075	C9H12N2O5	[M-H]-	2'-Deoxyuridine	Nucleotides and derivatives	Nucleotides and derivatives	951-78-0	9	9	9	12644	12421	12624	C00526	ko00240,ko01100,ko02010
pme0264	243.1	127	-	242.09	C10H14N2O5	[M+H]+	Thymidine	Nucleotides and derivatives	Nucleotides and derivatives	50-89-5	72970	65570	60710	505980	353490	472450	C00214	ko00240,ko01100
pme3732	244.09	112	0.83	243.086	C9H13N3O5	[M+H]+	Cytidine	Nucleotides and derivatives	Nucleotides and derivatives	65-46-3	1469400	1673500	2045300	1031100	691970	677620	C00475	ko00240,ko01100,ko02010
mws0248	243.06	110	-	244.07	C9H12N2O6	[M-H]-	Uridine	Nucleotides and derivatives	Nucleotides and derivatives	58-96-8	1332000	1435400	1850000	885530	657160	649940	C00299	ko00240,ko01100,ko02010
mws0976	243.06	153	-	244.07	C9H12N2O6	[M-H]-	β-Pseudouridine	Nucleotides and derivatives	Nucleotides and derivatives	1445-07-4	69766	96902	115030	69152	36196	37970	C02067	ko00240,ko01100
pme3961	252.11	136	1.88	251.102	C10H13N5O3	[M+H]+	2'-Deoxyadenosine	Nucleotides and derivatives	Nucleotides and derivatives	958-09-8	36054	28327	37789	1071200	713050	1011100	C00559	ko00230,ko01100,ko02010
pme1184	268.1	152	-	267.097	C10H13N5O4	[M+H]+	2'-Deoxyguanosine	Nucleotides and derivatives	Nucleotides and derivatives	961-07-9	4580.1	373950	285570	1631300	1269900	1344600	C00330	ko00230,ko01100,ko02010
pme0230	268.1	136.06	-	267.097	C10H13N5O4	[M+H]+	Adenosine	Nucleotides and derivatives	Nucleotides and derivatives	58-61-7	1225000	827770	1136000	20161000	12568000	9470000	C00212	ko00230,ko01100,ko02010
mws1060	267.07	135	-	268.081	C10H12N4O5	[M-H]-	9-(Arabinosyl)hypoxanthine	Nucleotides and derivatives	Nucleotides and derivatives	7013-16-3	69996	55673	53959	337590	265560	126020	--	--
mws0668	283.07	151	-	284.076	C10H12N4O6	[M-H]-	Xanthosine	Nucleotides and derivatives	Nucleotides and derivatives	146-80-5	152970	140150	125790	244150	192230	192350	C01762	ko00230,ko00232,ko01100,ko01110,ko02010
pme1474	298.1	136	2.9	297.09	C11H15N5O3S	[M+H]+	5'-Deoxy-5'-(methylthio)adenosine	Nucleotides and derivatives	Nucleotides and derivatives	2457-80-9	9033300	8820400	6790300	1893300	1601700	1204100	C00170	ko00270,ko00908,ko01100
pmb0197	298.1	166.3	1.16	297.107	C11H15N5O5	[M+H]+	N7-Methylguanosine	Nucleotides and derivatives	Nucleotides and derivatives	20244-86-4	39144	44649	30879	36770	26923	32252	C20674	--
pme3967	312.13	180	-	311.123	C12H17N5O5	[M+H]+	2-(Dimethylamino)guanosine	Nucleotides and derivatives	Nucleotides and derivatives	2140-67-2	132960	134910	125530	309340	241610	303890	--	--
pme3174	324.06	112	-	323.052	C9H14N3O8P	[M+H]+	Cytidine 5'-monophosphate(Cytidylic acid)	Nucleotides and derivatives	Nucleotides and derivatives	63-37-6	10134	16079	5466.4	469310	358260	355650	C00055	ko00240,ko01100
pme3188	323.03	211	1.18	324.036	C9H13N2O9P	[M-H]-	Uridine 5'-monophosphate	Nucleotides and derivatives	Nucleotides and derivatives	58-97-9	47268	79841	40157	596360	355720	192540	C00105	ko00240,ko01100
mws0884	328.05	134.2	-	329.053	C10H12N5O6P	[M-H]-	Cyclic 3',5'-Adenylic acid	Nucleotides and derivatives	Nucleotides and derivatives	60-92-4	90602	243230	123310	516060	307960	112150	C00575	ko00230,ko01100
pme3184	332.08	136	1.17	331.068	C10H14N5O6P	[M+H]+	2'-Deoxyadenosine-5'-monophosphate	Nucleotides and derivatives	Nucleotides and derivatives	653-63-4	20364	56858	32125	35592	27063	48854	C00360	ko00230,ko01100
pmc0066	333.05	137.05	0.7	332.052	C10H13N4O7P	[M+H]+	2'-Deoxyinosine-5'-monophosphate	Nucleotides and derivatives	Nucleotides and derivatives	3393-18-8	14280000	10818000	13418000	2134100	1524700	2847200	C06196	ko00230
mws0675	335.06	123	-	334.057	C11H15N2O8P	[M+H]+	β-Nicotinamide mononucleotide	Nucleotides and derivatives	Nucleotides and derivatives	1094-61-7	124910	216730	140200	70399	73962	65223	C00455	ko00760,ko01100
mws0609	344.04	150	-	345.047	C10H12N5O7P	[M-H]-	Guanosine 3',5'-cyclic monophosphate	Nucleotides and derivatives	Nucleotides and derivatives	7665-99-8	123760	169930	199890	600160	432370	205350	C00942	ko00230,ko01100
pmb0981	348.07	136	-	347.063	C10H14N5O7P	[M+H]+	Adenosine 5'-monophosphate	Nucleotides and derivatives	Nucleotides and derivatives	61-19-8	114680	60994	70073	192880	182090	185930	C00020	ko00230,ko00908,ko01100,ko01110
pmb0998	364.07	152.1	-	363.058	C10H14N5O8P	[M+H]+	Guanosine 5'-monophosphate	Nucleotides and derivatives	Nucleotides and derivatives	85-32-5	36748	20076	42121	67977	57242	28042	C00144	ko00230,ko01100
pmb0964	366.2	204.1	0.8	365.17	C16H23N5O5	[M+H]+	Isopentenyladenine-7-N-glucoside	Nucleotides and derivatives	Nucleotides and derivatives	-	3786	15177	8798.8	63960	63197	92976	--	--
pme3337	384.12	252	-	383.108	C14H17N5O8	[M+H]+	Succinyladenosine	Nucleotides and derivatives	Nucleotides and derivatives	4542-23-8	761650	760700	659150	663950	614750	461930	--	--
pme3007	402.99	159	0.7	404.002	C9H14N2O12P2	[M-H]-	Uridine 5'-diphosphate	Nucleotides and derivatives	Nucleotides and derivatives	27821-45-0	11145	6545.7	6458.4	9	9	9	C00015	ko00240,ko00908,ko01100
pme2117	426	159	-	427.029	C10H15N5O10P2	[M-H]-	Adenosine 5'-diphosphate	Nucleotides and derivatives	Nucleotides and derivatives	58-64-0	15969	13129	17145	60490	46522	48155	C00008	ko00190,ko00195,ko00230,ko00908,ko01100,ko01110
mws0852	455.18	308	-	454.171	C20H22N8O5	[M+H]+	Methotrexate	Nucleotides and derivatives	Nucleotides and derivatives	59-05-2	10575	8184.8	9767.8	4971.4	6945.1	6998.1	C01937	--
pmb2922	565.05	323.1	1.11	566.055	C15H24N2O17P2	[M-H]-	Uridine 5'-diphospho-D-glucose	Nucleotides and derivatives	Nucleotides and derivatives	133-89-1	504280	520150	382860	908030	993740	1201400	C00029	ko00040,ko00052,ko00053,ko00240,ko00500,ko00520,ko00561,ko00908,ko01100,ko01110
pmb0530	664.12	136.2	1.16	663.109	C21H27N7O14P2	[M+H]+	Nicotinic acid adenine dinucleotide	Nucleotides and derivatives	Nucleotides and derivatives	53-84-9	387770	270370	286650	130110	147750	116820	C00003	ko00190,ko00730,ko00760,ko01100
pme2651	742.1	620.1	-	743.075	C21H28N7O17P3	[M-H]-	NADP (Nicotinamide adenine dinucleotide phosphate)	Nucleotides and derivatives	Nucleotides and derivatives	53-59-8	26427	49352	43585	30360	25042	75190	C00006	ko00195,ko00480,ko00760,ko01100
mws0789	255.07	151	-	256.074	C15H12O4	[M-H]-	Pinocembrin (Dihydrochrysin)	Flavonoids	Dihydroflavones	480-39-7	24754	14955	9887.7	235590	314200	134060	C09827	ko00941
pme0376	271.06	151	-	272.068	C15H12O5	[M-H]-	Naringenin (5,7,4'-Trihydroxyflavanone)	Flavonoids	Dihydroflavones	480-41-1	5099.8	2411.7	3630.4	14416	20122	3976.9	C00509	ko00941,ko00943,ko01100,ko01110
pme3475	273.08	153	5.59	272.068	C15H12O5	[M+H]+	Butin	Flavonoids	Dihydroflavones	492-14-8	3384.9	2528.5	2773.1	7860.6	13243	2103.6	C09614	ko00941
pmb3023	449.11	287	3.37	450.116	C21H22O11	[M-H]-	Eriodictyol-8-C-glucoside	Flavonoids	Dihydroflavones	1023271-51-3	60885	35688	52562	30524	19013	18744	--	--
mws0057	451.12	289	-	450.116	C21H22O11	[M+H]+	Eriodictyol-7-O-glucoside	Flavonoids	Dihydroflavones	38965-51-4	298620	230440	155250	9	9	9	--	--
pme0001	609.18	301	4.07	610.19	C28H34O15	[M-H]-	Hesperetin-7-O-neohesperidoside(Neohesperidin)	Flavonoids	Dihydroflavones	13241-33-3	321460	414670	344540	10512	16502	4679.3	C09806	ko00941
mws0036	609.18	301.09	-	610.19	C28H34O15	[M-H]-	Hesperetin-7-O-rutinoside (Hesperidin)*	Flavonoids	Dihydroflavones	520-26-3	294380	333870	361240	12773	19549	14140	C09755	--
mws0914	271.06	151	-	272.068	C15H12O5	[M-H]-	Pinobanksin	Flavonoids	Dihydroflavonols	548-82-3	5925.2	3117.5	3295.9	18556	20171	5801.3	C09826	ko00941
pme1598	463.12	301	3.85	464.132	C22H24O11	[M-H]-	Hesperetin-5-O-glucoside	Flavonoids	Dihydroflavonols	69651-80-5	732490	1194800	1351600	9	9	9	--	--
Lmgn003755	329.07	299.02	-	330.074	C17H14O7	[M-H]-	5,7-Dihydroxy-2'-methoxy-3',4'-methyleneoxydihydroisoflavone	Flavonoids	Dihydroisoflavone	-	9	9	9	37298	24680	13198	--	--
pmb0550	449.11	287.06	-	449.108	C21H21O11+	[M]+	Cyanidin-3-O-glucoside (Kuromanin)	Flavonoids	Anthocyanins	47705-70-4	178100	206650	145500	9	9	9	C08604	ko00942
pmf0027	449.11	287.06	2.68	449.108	C21H21O11+	[M]+	Cyanidin-3-O-galactoside	Flavonoids	Anthocyanins	142506-26-1	291680	247420	121080	9	9	9	C08647	--
pmf0203	463.12	301.07	-	463.123	C22H23O11+	[M]+	Peonidin-3-O-glucoside	Flavonoids	Anthocyanins	68795-37-9	99845	171370	224400	6631.7	12626	17061	C12141	ko00942
pme1398	465.1	303.05	2.26	465.103	C21H21O12+	[M]+	Delphinidin-3-O-glucoside (Mirtillin)	Flavonoids	Anthocyanins	50986-17-9	339490	743780	942230	29876	33505	28934	C12138	ko00942
pmb0545	477.14	315.09	-	477.139	C23H25O11+	[M]+	Rosinidin-3-O-glucoside	Flavonoids	Anthocyanins	-	209160	426650	213190	9	9	9	--	--
pme3391	479.12	317.07	2.56	479.118	C22H23O12+	[M]+	Petunidin-3-O-glucoside	Flavonoids	Anthocyanins	6988-81-4	818250	1114300	1151400	597720	566560	86580	C12139	ko00942
pme0444	493.13	331.08	-	493.134	C23H25O12+	[M]+	Malvidin-3-O-glucoside (Oenin)	Flavonoids	Anthocyanins	18470-06-9	9	9	9	24519	13412	32919	C12140	ko00942
pme1773	595.17	287.06	-	595.166	C27H31O15+	[M]+	Cyanidin-3-O-rutinoside (Keracyanin)	Flavonoids	Anthocyanins	28338-59-2	15793	11472	10881	9	9	9	C08620	ko00942
pme3256	611.16	303.05	-	611.161	C27H31O16+	[M]+	Delphinidin-3-O-rutinoside	Flavonoids	Anthocyanins	15674-58-5	12637	10752	21606	9	9	9	C16315	ko00942
Smsp001641	625.18	317.07	-	625.176	C28H33O16+	[M]+	Petunidin-3-O-rutinoside	Flavonoids	Anthocyanins	-	35463	61272	85224	18189	8832.7	7428.4	--	--
Lmpp003958	639.17	331.08	-	639.171	C32H31O14+	[M]+	Malvidin-3-O-(6''-O-p-coumaroyl)glucoside	Flavonoids	Anthocyanins	-	30815000	28947000	34665000	702000	453320	579140	--	--
Zmmp003478	771.21	317.07	-	771.213	C37H39O18+	[M]+	Petunidin-3-O-(6''-O-p-coumaroyl)glucoside-5-O-rhamnoside	Flavonoids	Anthocyanins	-	8186100	8268200	8786000	140340	33128	86038	--	--
Zmmp003779	771.21	317.07	-	771.213	C37H39O18+	[M]+	Petunidin-3-O-(6''-O-p-coumaroyl)rutinoside	Flavonoids	Anthocyanins	-	507690	370780	541790	9	9	9	--	--
mws0040	255.07	153	-	254.058	C15H10O4	[M+H]+	Chrysin	Flavonoids	Flavones	480-40-0	12039	9000.8	6855.6	100540	135110	77610	C10028	ko00941
mws4160	285.08	270.07	-	284.068	C16H12O5	[M+H]+	Wogonin (5,7-Dihydroxy-8-Methoxyflavone)	Flavonoids	Flavones	632-85-9	202890	170720	164920	748360	514620	347230	C10197	--
mws0051	285.08	270	-	284.068	C16H12O5	[M+H]+	Acacetin	Flavonoids	Flavones	480-44-4	134270	106900	97761	487200	338020	230600	C01470	ko00944
mws0129	285.08	270	-	284.068	C16H12O5	[M+H]+	Genkwanin (Apigenin 7-methyl ether)	Flavonoids	Flavones	437-64-9	9	9	9	31653	18419	11413	C10046	--
Lmjp004941	301.07	286.05	-	300.063	C16H12O6	[M+H]+	Rhamnocitrin (7-Methylkaempferol)	Flavonoids	Flavones	569-92-6	11632	12309	16251	45009	39859	24709	C17059	--
pmp000001	301.07	286.05	-	300.063	C16H12O6	[M+H]+	Hispidulin (5,7,4'-Trihydroxy-6-methoxyflavone)	Flavonoids	Flavones	1447-88-7	10125	12160	19015	42240	40304	29987	C10058	--
pmp000106	313.11	298.1	-	312.1	C18H16O5	[M+H]+	5,7,4'-Trimethoxyflavone	Flavonoids	Flavones	5631-70-9	124740	255410	115220	823540	670150	293330	--	--
P4111	317	302	-	316.058	C16H12O7	[M+H]+	selagin	Flavonoids	Flavones	-	2510900	4189200	3354400	40543	1968.8	9311.3	--	--
Lmzp004885	331.08	315.05	-	330.074	C17H14O7	[M+H]+	Tricin (5,7,4'-Trihydroxy-3',5'-dimethoxyflavone)	Flavonoids	Flavones	520-32-1	80708	93853	128180	6370	6248.6	20564	C10193	--
pmp000109	343.12	328.1	-	342.11	C19H18O6	[M+H]+	5,7,8,4'-Tetramethoxyflavone	Flavonoids	Flavones	6601-66-7	3626.7	10448	2460.7	11338	9122.2	1945.8	--	--
Hmhp005846	345.09	330.07	-	344.09	C18H16O7	[M+H]+	Tenaxin I	Flavonoids	Flavones	86926-52-5	1879.1	4352.1	2102.2	26193	33813	5059.4	--	--
Lmjn005592	343.08	313.04	-	344.09	C18H16O7	[M-H]-	Cirsilineol (4',5-Dihydroxy-3',6,7-trimethoxyflavone)	Flavonoids	Flavones	41365-32-6	32850	49308	44173	128310	167680	20417	C10032	--
mws1474	345.1	284	-	344.09	C18H16O7	[M+H]+	5,7-Dihydroxy-3',4',5'-trimethoxyflavone	Flavonoids	Flavones	18103-42-9	15718	25556	26596	5685.5	6432.4	2512.2	C19807	--
mws1002	345.06	330	-	346.069	C17H14O8	[M-H]-	Syringetin	Flavonoids	Flavones	4423-37-4	9815.7	21883	6129.9	9144.1	12335	13906	C11620	ko00944
pmb3006	431.1	269.1	-	432.106	C21H20O10	[M-H]-	Apigenin-7-O-glucoside(Cosmosiin)	Flavonoids	Flavones	578-74-5	9	9	9	52350	125620	88497	C04608	ko00944
HJN090	433.11	271.06	-	434.121	C21H22O10	[M-H]-	Butin-7-O-glucoside	Flavonoids	Flavones	-	4063.2	1202.9	2402.3	91245	88673	49357	--	--
HJN087	433.12	271.06	-	434.121	C21H22O10	[M-H]-	Naringenin-4'-O-glucoside	Flavonoids	Flavones	-	9	9	9	91713	95309	54819	--	--
Lmlp003531	449.11	287.06	-	448.101	C21H20O11	[M+H]+	Luteolin-3'-O-glucoside	Flavonoids	Flavones	5154-41-6	2391000	2886800	3223900	107270	121120	71498	--	--
pme2459	449.11	287.2	-	448.101	C21H20O11	[M+H]+	Luteolin-7-O-glucoside (Cynaroside)	Flavonoids	Flavones	5373-11-5	14139000	13746000	11318000	25266	21919	20041	C03951	ko00944
Xmyp005654	449.11	287.06	-	448.101	C21H20O11	[M+H]+	Kaempferol-4'-O-glucoside	Flavonoids	Flavones	-	2277700	2603500	2956200	84362	99420	62978	--	--
Hmpp003270	449.11	287.05	-	448.101	C21H20O11	[M+H]+	Luteolin-4'-O-glucoside	Flavonoids	Flavones	6920-38-3	2185800	2651700	3140700	99321	128450	74496	--	--
Lmjp003655	463.12	301.08	-	462.116	C22H22O11	[M+H]+	6-C-MethylKaempferol-3-glucoside	Flavonoids	Flavones	-	448240	446340	762790	121700	322790	180480	--	--
pmp000579	463.12	301.07	-	462.116	C22H22O11	[M+H]+	Diosmetin-7-O-galactoside	Flavonoids	Flavones	-	238260	249740	310080	7754100	9666400	2163900	--	--
pmp000120	463.12	427.1	-	462.116	C22H22O11	[M+H]+	Diosmetin-6-C-glucoside	Flavonoids	Flavones	-	79346	110330	87263	9	9	9	--	--
HJAP056	477.14	315.1	-	476.131	C23H24O11	[M+H]+	Dihydroxy-dimethoxyflavone-7-O-glucoside	Flavonoids	Flavones	-	17422	63572	52334	149340	150490	53596	--	--
pmp000172	477.14	315.08	-	476.132	C23H24O11	[M+H]+	5,2'-Dihydroxy-7,8-dimethoxyflavone glycosides	Flavonoids	Flavones	-	37394	69684	90164	117680	126640	44960	--	--
Lmjp003295	479.12	317.07	-	478.111	C22H22O12	[M+H]+	6-Methoxykaempferol-3-O-glucoside	Flavonoids	Flavones	63422-27-5	8944800	10236000	11369000	975180	952680	894120	--	--
Lmhp206353	493.13	331.08	-	492.127	C23H24O12	[M+H]+	Tricin-4'-O-glucoside	Flavonoids	Flavones	-	1271100	2535700	2238200	18645	68857	39063	--	--
pmb3042	491.12	329.1	4	492.127	C23H24O12	[M-H]-	Tricin-5-O-Glucoside*	Flavonoids	Flavones	32769-00-9	29919	27462	51785	9	9	9	--	--
pmb0736	493.13	331.08	4.3	492.127	C23H24O12	[M+H]+	Tricin-7-O-Glucoside*	Flavonoids	Flavones	32769-01-0	1230400	2348500	1852900	96656	175490	91182	--	--
pmb0745	497.14	331.08	-	496.137	C26H24O10	[M+H]+	Tricin-4'-O-syringyl alcohol	Flavonoids	Flavones	-	2439.9	1885.7	5216.1	9	9	9	--	--
HJAP135	505.12	257.08	-	504.126	C24H24O12	[M+H]+	Pinocembrin-7-O-(6''-O-malonyl)glucoside	Flavonoids	Flavones	-	34909	35024	33457	27929000	24782000	15125000	--	--
pmb3045	505.1	329.1	-	506.106	C23H22O13	[M-H]-	Tricin-7-O-Glucuronide	Flavonoids	Flavones	-	2143300	1551400	1383000	21479	18848	54426	--	--
Hmcp002187	509.13	347.07	-	508.121	C23H24O13	[M+H]+	Limocitrin-3-O-galactoside	Flavonoids	Flavones	-	937850	1266200	1190900	61476	55191	39901	--	--
pmb0565	509.13	347.08	3.41	508.122	C23H24O13	[M+H]+	Syringetin-3-O-glucoside	Flavonoids	Flavones	40039-49-4	326310	1022200	956010	9	9	9	--	--
HJAP006	509.13	347.08	-	508.122	C23H24O13	[M+H]+	Syringetin-7-O-glucoside*	Flavonoids	Flavones	-	1044200	1370200	1301700	71285	62132	31853	--	--
pmb3041	521.09	329.2	3.81	522.101	C23H22O14	[M-H]-	Tricin-7-O-saccharic acid	Flavonoids	Flavones	-	725080	810310	898650	142340	147380	170220	--	--
pmb0746	527.15	331.08	-	526.148	C27H26O11	[M+H]+	Tricin-4'-O-guaiacylglycerol	Flavonoids	Flavones	-	22518	15226	37617	9	9	9	--	--
pmb0608	549.12	301.4	4.55	548.117	C25H24O14	[M+H]+	Chrysoeriol-7-O-(6''-malonyl)glucoside	Flavonoids	Flavones	-	25218	33975	27737	323720	499500	265200	--	--
pmp000588	549.12	463.12	-	548.117	C25H24O14	[M+H]+	Diosmetin-7-O-(6''-malonyl)glucoside	Flavonoids	Flavones	-	3800.1	1940.3	2722.6	76902	91199	13487	--	--
HJN076	563.18	255.07	-	564.184	C27H32O13	[M-H]-	Pinocembrin-7-O-neohesperidoside	Flavonoids	Flavones	13241-31-1	4039.7	9509.6	6308.6	1394900	1701000	1628900	C09828	--
pmb0720	579.13	331.08	-	578.127	C26H26O15	[M+H]+	Tricin-7-O-(6''-Malonyl)Glucoside	Flavonoids	Flavones	-	32652	36817	23248	7634.7	3970.9	9173	--	--
pme0368	579.17	271.01	4.01	578.164	C27H30O14	[M+H]+	Apigenin-7-O-rutinoside (Isorhoifolin)	Flavonoids	Flavones	552-57-8	251290	201660	197140	8910.6	12919	8582.9	--	--
pmp001079	595.17	449.1	-	594.158	C27H30O15	[M+H]+	Luteolin-7-O-neohesperidoside (Lonicerin)	Flavonoids	Flavones	25694-72-8	363300	261270	248880	11411	9505.1	34452	C12630	ko00944
pmp000593	595.17	449.1	-	594.158	C27H30O15	[M+H]+	Luteolin-7-O-rutinoside	Flavonoids	Flavones	3563-98-2	4348800	4537400	3411400	18843	18420	43566	--	--
mws1073	595.17	457.2	-	594.158	C27H30O15	[M+H]+	Apigenin-6,8-di-C-glucoside	Flavonoids	Flavones	23666-13-9	1953100	2073500	2241500	82024	55221	46420	C10195	--
mws1661	609.18	301	-	608.174	C28H32O15	[M+H]+	Diosmetin-7-O-rutinoside (Diosmin)	Flavonoids	Flavones	520-27-4	5932500	5265800	5771900	153890	117200	207180	C10039	--
pmp001080	609.18	463.12	-	608.174	C28H32O15	[M+H]+	Diosmetin-7-O-Neohesperidoside (Neodiosmin)	Flavonoids	Flavones	38665-01-9	682390	680010	701410	79718	78686	102650	--	--
pmp000241	625.14	505.09	-	624.133	C27H28O17	[M+H]+	Luteolin-6-C-(2''-glucuronyl)glucoside	Flavonoids	Flavones	-	237910	438250	417160	14269	6101.2	12329	--	--
Hmjp002999	625.17	317.08	-	624.162	C28H32O16	[M+H]+	Isorhamnetin-3-O-rutinoside (Narcissin)	Flavonoids	Flavones	604-80-8	1270400	2017200	1833200	136370	107500	187260	--	--
HJN051	623.16	315.05	-	624.168	C28H32O16	[M-H]-	Tamarixetin-3-O-rutinoside	Flavonoids	Flavones	-	11124000	19305000	18848000	1272000	1038900	1707400	--	--
pmp001289	653.13	301.1	-	652.128	C28H28O18	[M+H]+	Chrysoeriol-7-O-(2''-O-glucuronyl)glucuronide	Flavonoids	Flavones	-	2381800	1679000	3703300	9	9	9	--	--
Hmgp002953	653.17	331.08	-	652.164	C29H32O17	[M+H]+	Tricin-7-O-(2''-O-rhamnosyl)galacturonide	Flavonoids	Flavones	89915-54-8	7597.9	5841.4	6755.3	9	9	9	--	--
pmb0713	655.19	331.08	-	654.18	C29H34O17	[M+H]+	Tricin-7-O-(2''-O-glucosyl)glucoside	Flavonoids	Flavones	-	231540	353850	323030	20934	8115.1	19065	--	--
pmb0725	669.18	331.08	-	668.174	C33H32O15	[M+H]+	Tricin-7-O-(2''-feruloyl)glucoside	Flavonoids	Flavones	-	6776	13601	13450	9	9	9	--	--
Hmgp002564	683.15	331.08	-	682.138	C29H30O19	[M+H]+	Tricin-7-O-glucuronyl(2→1)glucuronide	Flavonoids	Flavones	83097-44-3	7768700	7606500	13348000	29554	14267	12333	--	--
pmb1312	689.21	331.08	-	688.2	C33H36O16	[M+H]+	Tricin-4'-O-(β-guaiacylglycerol)ether-7-O-glucoside	Flavonoids	Flavones	-	12136	13090	24780	3019	4595.2	3031.6	--	--
pmb0738	699.19	331.08	-	698.185	C34H34O16	[M+H]+	Tricin-7-O-(2''-Sinapoyl)glucoside	Flavonoids	Flavones	-	5343.7	3038.8	2015.6	9	9	9	--	--
HJAP128	771.23	317.06	-	770.227	C34H42O20	[M+H]+	Isorhamnetin-3-O-rutinoside-7-O-rhamnoside	Flavonoids	Flavones	-	8389000	8565800	7917700	130430	29767	80598	--	--
Lmmp004808	859.19	331.08	-	858.185	C39H38O22	[M+H]+	Tricin-7-O-[(2''-Feruloyl)glucuronyl](2→1)glucuronide	Flavonoids	Flavones	-	2410100	2340800	2387400	9	9	9	--	--
Lmmp004600	889.2	331.08	-	888.196	C40H40O23	[M+H]+	Tricin-7-O-[(2''-Sinapoyl)glucuronyl](2→1)glucuronide	Flavonoids	Flavones	-	1340600	1075500	1258200	9	9	9	--	--
HJAP123	933.28	479.12	-	932.28	C40H52O25	[M+H]+	Isorhamnetin-3-O-rutinoside-7-O-rutinoside	Flavonoids	Flavones	-	137660	174900	197430	3920.2	826.03	3282.3	--	--
Hmmp002324	947.28	785.22	-	946.268	C41H54O25	[M+H]+	Tricin-4'-O-rutinoside-7-O-rutinoside	Flavonoids	Flavones	-	17455	23292	30365	9	9	9	--	--
mws1068	285.04	151	-	286.048	C15H10O6	[M-H]-	Kaempferol (3,5,7,4'-Tetrahydroxyflavone)	Flavonoids	Flavonols	520-18-3	9	9	9	25657	19841	13120	C05903	ko00941,ko00944,ko01100,ko01110
mws0066	315.05	151	-	316.058	C16H12O7	[M-H]-	Isorhamnetin	Flavonoids	Flavonols	480-19-3	9	9	9	898880	868540	154740	C10084	--
Lmdp003808	317.07	302.04	-	316.058	C16H12O7	[M+H]+	Azaleatin (5-O-Methylquercetin)	Flavonoids	Flavonols	529-51-1	104310	94778	167550	9	9	9	C10022	--
mws0988	315.05	165	-	316.058	C16H12O7	[M-H]-	Rhamnetin (7-O-Methxyl Quercetin)	Flavonoids	Flavonols	90-19-7	9	9	9	95572	94838	15163	C10176	--
mws0032	319.04	153	-	318.038	C15H10O8	[M+H]+	Myricetin	Flavonoids	Flavonols	529-44-2	7495.5	10659	7229.2	30709	46982	7251.5	C10107	ko00941,ko00944,ko01110
mws0917	329.07	314	-	330.074	C17H14O7	[M-H]-	3,7-Di-O-methylquercetin	Flavonoids	Flavonols	2068-02-2	13699	71220	18313	741290	1596400	563320	C01265	ko00944
mws2209	449.11	287.06	-	448.101	C21H20O11	[M+H]+	Kaempferol-3-O-glucoside (Astragalin)	Flavonoids	Flavonols	480-10-4	2421900	2905500	2815500	111060	99020	44855	C12249	ko00944,ko01110
mws0045	449.11	303.05	-	448.101	C21H20O11	[M+H]+	Quercetin-3-O-rhamnoside(Quercitrin)	Flavonoids	Flavonols	522-12-3	14636	16891	17283	9	9	9	C01750	ko00944
mws0913	447.09	285	-	448.101	C21H20O11	[M-H]-	Kaempferol-3-O-galactoside (Trifolin)	Flavonoids	Flavonols	23627-87-4	649290	691200	918770	114090	165220	88223	C12626	ko00944
mws0089	447.09	285.04	-	448.101	C21H20O11	[M-H]-	Kaempferol-7-O-glucoside	Flavonoids	Flavonols	16290-07-6	702170	641870	753300	113200	152280	60671	--	--
mws0091	463.09	300.03	-	464.095	C21H20O12	[M-H]-	Quercetin-3-O-glucoside (Isoquercitrin)	Flavonoids	Flavonols	482-35-9	831450	1096500	1570100	10268	16550	23860	C05623	ko00944,ko01100,ko01110
mws0061	463.09	300	-	464.095	C21H20O12	[M-H]-	Quercetin-3-O-galactoside (Hyperin)	Flavonoids	Flavonols	482-36-0	1341400	2489900	2444300	15948	30927	47142	C10073	--
mws1329	463.09	300.7	-	464.095	C21H20O12	[M-H]-	Quercetin-7-O-glucoside*	Flavonoids	Flavonols	491-50-9	541930	840150	949840	9	9	9	C12639	--
pmp001309	465.1	303.1	-	464.095	C21H20O12	[M+H]+	6-Hydroxykaempferol-7-O-glucoside	Flavonoids	Flavonols	-	2874400	4659200	3839300	470420	467910	1253500	--	--
mws0856	463.09	301	-	464.095	C21H20O12	[M-H]-	Spiraeoside	Flavonoids	Flavonols	20229-56-5	757130	1195000	1360800	9	9	9	--	--
Lmdp003286	465.1	303.06	-	464.095	C21H20O12	[M+H]+	Isohyperoside	Flavonoids	Flavonols	35589-21-0	1410300	1804800	2280300	9	9	9	--	--
Lmjp002906	479.12	317.07	-	478.111	C22H22O12	[M+H]+	Rhamnetin-3-O-Glucoside	Flavonoids	Flavonols	27875-34-9	10672000	10911000	11917000	794130	716930	765200	--	--
Lmyp004444	479.12	317.06	-	478.111	C22H22O12	[M+H]+	Tricin-4'-methylether-3'-O-glucoside	Flavonoids	Flavonols	-	268560	356980	594520	9	9	9	--	--
Lmcp003788	479.12	317.06	-	478.111	C22H22O12	[M+H]+	Isotamarixin	Flavonoids	Flavonols	-	1227700	2303300	2718400	199710	159230	134580	--	--
Hmcp002207	479.12	317.06	-	478.111	C22H22O12	[M+H]+	Isorhamnetin-7-O-glucoside (Brassicin)	Flavonoids	Flavonols	6743-96-0	5531700	6870100	12513000	149010	74153	77584	--	--
pmn001642	503.08	459.1	-	504.09	C23H20O13	[M-H]-	Kaempferol-3-O-(2''-O-acetyl)glucuronide	Flavonoids	Flavonols	-	380740	381050	299920	9	9	9	--	--
Li512111	519.11	315.05	-	520.122	C24H24O13	[M-H]-	Isorhamnetin-3-O-(6''-acetylglucoside)	Flavonoids	Flavonols	-	9	9	9	215230	370670	38329	--	--
Hmln002321	549.09	300	-	550.096	C24H22O15	[M-H]-	Quercetin-3-O-(6''-malonyl)glucoside	Flavonoids	Flavonols	-	9	9	9	9723.5	10731	7571.4	C12638	ko00944
pmp000589	551.1	303.05	-	550.096	C24H22O15	[M+H]+	Quercetin-7-O-(6''-malonyl)glucoside	Flavonoids	Flavonols	-	4361.9	8277.1	3702.8	39495	37552	18614	--	--
mws1290	593.13	285	-	594.137	C30H26O13	[M-H]-	Kaempferol-3-O-(6''-p-coumaroyl)glucoside (Tiliroside)	Flavonoids	Flavonols	20316-62-5	9	9	9	17497	22193	21236	C17140	--
Lmjp002867	595.17	287.05	-	594.158	C27H30O15	[M+H]+	Kaempferol-3-O-neohesperidoside	Flavonoids	Flavonols	32602-81-6	16565000	18458000	18204000	371320	548330	658250	--	--
pme1605	593.15	285	3.76	594.158	C27H30O15	[M-H]-	Kaempferol-3-O-robinobioside(Biorobin)	Flavonoids	Flavonols	17297-56-2	4799800	3586200	3298700	23610	26854	42724	--	--
Lmtp004044	597.14	303.04	-	596.138	C26H28O16	[M+H]+	Quercetin-3-O-apiosyl(1→2)galactoside	Flavonoids	Flavonols	-	34384	63111	41649	82178	76213	78576	--	--
Hmbp001825	597.15	303.05	-	596.138	C26H28O16	[M+H]+	Quercetin-3-O-sambubioside	Flavonoids	Flavonols	83048-35-5	34902	58989	67127	79285	80368	84077	--	--
pmn001583	609.15	300	-	610.153	C27H30O16	[M-H]-	Quercetin-3-O-robinobioside	Flavonoids	Flavonols	52525-35-6	19425000	14947000	17794000	9	9	9	--	--
Lmjp002461	611.16	303.05	-	610.153	C27H30O16	[M+H]+	Quercetin-3-O-neohesperidoside	Flavonoids	Flavonols	117611-67-3	10191000	10411000	9224500	9	9	9	--	--
mws0059	609.15	301	-	610.153	C27H30O16	[M-H]-	Quercetin-3-O-rutinoside (Rutin)	Flavonoids	Flavonols	153-18-4	10104000	17440000	13147000	1217800	2147000	3773800	C05625	ko00944,ko01100,ko01110
Lmbp002336	611.16	303.05	-	610.153	C27H30O16	[M+H]+	Quercetin-3-O-(2''-O-rhamnosyl)galactoside	Flavonoids	Flavonols	-	2168100	2225400	2055600	16833	20106	11965	--	--
pmb0711	611.16	303.1	3.7	610.153	C27H30O16	[M+H]+	Quercetin-7-O-rutinoside	Flavonoids	Flavonols	147714-62-3	18660000	26057000	21552000	2058200	4493700	6519600	--	--
Lmfp003594	617.11	153.02	-	616.106	C28H24O16	[M+H]+	Quercetin-3-O-(2''-galloyl)galactoside	Flavonoids	Flavonols	53209-27-1	1922.5	9	2824.9	8102.3	8953.3	14645	--	--
Lmmp002463	625.18	317.07	-	624.169	C28H32O16	[M+H]+	Sexangularetin-3-O-glucoside-7-O-rhamnoside	Flavonoids	Flavonols	-	1240500	1636700	1587500	123290	80373	183450	--	--
Lmmp002963	625.18	317.06	-	624.169	C28H32O16	[M+H]+	6-C-Methylquercetin-3-O-rutinoside	Flavonoids	Flavonols	-	1058300	1002100	1448400	10667	787.53	393.57	--	--
pme1540	625.18	317	-	624.169	C28H32O16	[M+H]+	Isorhamnetin-3-O-neohesperidoside*	Flavonoids	Flavonols	55033-90-4	82817	135910	110030	9	9	9	--	--
pmp001311	627.16	303.1	-	626.148	C27H30O17	[M+H]+	6-Hydroxykaempferol-7,6-O-Diglucoside	Flavonoids	Flavonols	-	48366	70458	126410	21591	17931	26325	--	--
pmp000596	627.16	465.1	-	626.148	C27H30O17	[M+H]+	Quercetin-3-O-(2''-O-galactosyl)glucoside	Flavonoids	Flavonols	56782-99-1	27858	20318	19973	9	9	9	--	--
Hmcp001578	641.17	479.11	-	640.163	C28H32O17	[M+H]+	Isorhamnetin-3,7-O-diglucoside	Flavonoids	Flavonols	6758-51-6	152320	338850	305520	100790	65126	36958	--	--
mws1035	741.22	433	-	740.216	C33H40O19	[M+H]+	Kaempferol-3-O-robinoside-7-O-rhamnoside (Robinin)	Flavonoids	Flavonols	301-19-9	96503	77429	76635	9	9	9	C10178	--
HJAP127	757.22	303.05	-	756.212	C33H40O20	[M+H]+	Quercetin-3-O-(2''-O-Rhamnosyl)rutinoside	Flavonoids	Flavonols	55696-57-6	3043800	3090800	3213200	18727	28657	16275	--	--
Lmmp002334	773.21	303.05	-	772.206	C33H40O21	[M+H]+	Quercetin-3-O-rutinoside-7-O-glucoside	Flavonoids	Flavonols	-	26418	29980	34920	16591	24626	26750	--	--
Hmcp001589	787.23	317.06	-	786.221	C34H42O21	[M+H]+	Isorhamnetin-3-O-rutinoside-4'-O-glucoside	Flavonoids	Flavonols	111393-97-6	121330	218840	194000	92681	69338	55966	--	--
pmp001312	789.21	303.1	-	788.201	C33H40O22	[M+H]+	6-Hydroxykaempferol-3,7,6-O-triglycoside	Flavonoids	Flavonols	-	48760	61064	33493	3610.9	4770.7	5908.2	--	--
Hmcp001489	803.23	317.06	-	802.216	C34H42O22	[M+H]+	Isorhamnetin-3-O-(2''-O-glucosyl)galactoside-7-O-glucoside	Flavonoids	Flavonols	-	190110	282960	228440	24712	4416.7	9451.3	--	--
Hmmp002240	963.27	801.23	-	962.262	C40H50O27	[M+H]+	Isorhamnetin-3-O-rutinoside-7-O-(2''-O-glucosyl)glucuronate	Flavonoids	Flavonols	-	36261	59915	60339	9	9	9	--	--
mws1434	431.1	311	-	432.106	C21H20O10	[M-H]-	Apigenin-6-C-glucoside (Isovitexin)	Flavonoids	C-flavonoids	29702-25-8	266990	341780	283620	15687	16967	28463	C01714	ko00944
mws0048	431.1	311	-	432.106	C21H20O10	[M-H]-	Apigenin-8-C-Glucoside (Vitexin)*	Flavonoids	C-flavonoids	3681-93-4	285610	329650	307420	22486	27869	20052	C01460	ko00941,ko00944
pme1611	433.11	313	3.75	434.121	C21H22O10	[M-H]-	Isohemiphloin	Flavonoids	C-flavonoids	3682-02-8	30811	36814	40427	9	9	9	--	--
mws1608	447.09	357.1	-	448.101	C21H20O11	[M-H]-	Luteolin-6-C-glucoside (Isoorientin)	Flavonoids	C-flavonoids	4261-42-1	13261	25981	26868	3141.3	9	9	C01821	--
pmp001106	595.17	577.16	-	594.158	C27H30O15	[M+H]+	Vitexin-2''-O-glucoside	Flavonoids	C-flavonoids	61360-94-9	298280	334230	390410	14112	15360	9964.6	C04024	ko00944
Lmnp002413	595.17	449.11	-	594.158	C27H30O15	[M+H]+	Luteolin-6-C-rhamnoside-7-O-glucoside	Flavonoids	C-flavonoids	-	56870	42313	48361	9	9	9	--	--
pmp000126	611.16	593.2	-	610.153	C27H30O16	[M+H]+	Luteolin-6,8-di-C-glucoside	Flavonoids	C-flavonoids	29428-58-8	17308	27704	25162	9	9	9	C10102	--
pmb0665	611.16	465.1	3.78	610.153	C27H30O16	[M+H]+	Luteolin-8-C-glucoside-7-O-glucoside	Flavonoids	C-flavonoids	-	484970	679580	602350	70263	101580	198760	--	--
pmb0618	627.19	465.1	2.78	626.185	C28H34O16	[M+H]+	Hesperetin-8-C-glucoside-3'-O-glucoside	Flavonoids	C-flavonoids	-	61525	72004	69395	9	9	9	--	--
pmb0672	771.21	463.1	-	770.206	C37H38O18	[M+H]+	Apigenin-6-C-glucoside-7-O-(6''-feruloyl)glucoside	Flavonoids	C-flavonoids	-	16154	19838	18556	9	9	9	--	--
pmb0666	801.22	639.1	-	800.216	C38H40O19	[M+H]+	Apigenin-6-C-glucoside-7-O-(6''-sinapoyl)glucoside	Flavonoids	C-flavonoids	-	16666	29441	29515	9	9	9	--	--
pmb2586	593.13	285.6	-	594.137	C30H26O13	[M-H]-	Gallocatechin-catechin	Flavonoids	Flavanol	-	16721	13305	4288.9	9	9	9	--	--
pme3250	285.08	270	-	284.068	C16H12O5	[M+H]+	Biochanin A	Flavonoids	Isoflavones	491-80-5	198640	171420	160140	720830	508090	342340	C00814	ko00943,ko01100,ko01110
mws0918	283.06	268	-	284.068	C16H12O5	[M-H]-	Prunetin (5,4'-Dihydroxy-7-methoxyisoflavone)	Flavonoids	Isoflavones	552-59-0	9	9	9	33514	17051	15616	C10521	ko00943
pmp001164	493.13	316.1	-	492.127	C23H24O12	[M+H]+	Iristectorin B	Flavonoids	Isoflavones	94396-09-5	41643	30398	49329	9	9	9	--	--
Lmhp003217	625.17	317.06	-	624.169	C28H32O16	[M+H]+	2'-Hydoxy,5-methoxyGenistein-O-rhamnosyl-glucoside	Flavonoids	Isoflavones	-	1030800	1782300	1368000	117490	82763	164630	--	--
Lmdn004267	357.13	151.04	-	358.142	C20H22O6	[M-H]-	Epipinoresinol	Lignans and Coumarins	Lignans	24404-50-0	8047.7	9841.9	10317	2515.3	3740	8200.6	--	--
mws0097	357.13	151	-	358.142	C20H22O6	[M-H]-	Pinoresinol	Lignans and Coumarins	Lignans	487-36-5	9940.7	11702	10342	2950.2	4538.9	7047.9	C05366	ko00998,ko01110
Hmcn002743	417.15	181.04	-	418.162	C22H26O8	[M-H]-	Lirioresinol A	Lignans and Coumarins	Lignans	21453-71-4	84676	77345	113910	1265900	564680	2638700	--	--
pmn001663	417.16	402.1	-	418.163	C22H26O8	[M-H]-	Syringaresinol	Lignans and Coumarins	Lignans	21453-69-0	17979	16040	18900	263110	94467	457400	C10889	--
pmn001378	519.19	357.14	-	520.194	C26H32O11	[M-H]-	Pinoresinol-4-O-glucoside	Lignans and Coumarins	Lignans	41607-20-9	286090	140560	210450	9	9	9	C17529	--
Lmmn002274	521.2	359.15	-	522.21	C26H34O11	[M-H]-	Isolariciresinol-9'-O-glucoside	Lignans and Coumarins	Lignans	63358-12-3	9	9	9	78134	151920	40647	--	--
pmn001375	535.18	373.13	-	536.189	C26H32O12	[M-H]-	1-Hydroxypinoresinol-1-O-Glucoside	Lignans and Coumarins	Lignans	81495-71-8	61384	114740	76168	78859	85440	64346	--	--
Lmdn001925	537.2	375.15	-	538.205	C26H34O12	[M-H]-	Olivil-4'-O-glucoside	Lignans and Coumarins	Lignans	76880-93-8	14622	28239	27078	9	9	9	--	--
pmn001371	549.2	387.15	-	550.205	C27H34O12	[M-H]-	Eucommin A	Lignans and Coumarins	Lignans	99633-12-2	646710	339030	575050	9	9	9	C10560	--
Rfmb25702	561.2	357.13	-	562.205	C28H34O12	[M-H]-	Pinoresinol-4-O-(6''-acetyl)glucoside	Lignans and Coumarins	Lignans	-	88180	72044	70788	5983.8	3683.8	19428	--	--
Lmqn001932	579.21	417.16	-	580.216	C28H36O13	[M-H]-	Syringaresinol-4'-O-glucoside	Lignans and Coumarins	Lignans	7374-79-0	1516400	1116200	1045600	61384	35135	124420	C10890	--
Rfmb056	591.21	387.14	-	592.216	C29H36O13	[M-H]-	Medioresinol-4'-O-(6'''-acetyl)glucoside	Lignans and Coumarins	Lignans	-	233970	188390	161730	36511	29585	106670	--	--
Rfmb26201	621.22	417.16	-	622.226	C30H38O14	[M-H]-	Syringaresinol-4'-O-(6''-acetyl)glucoside	Lignans and Coumarins	Lignans	-	95676	134790	104570	88814	64513	139470	--	--
pmn001370	681.24	519.19	-	682.247	C32H42O16	[M-H]-	Pinoresinol-4,4'-O-di-O-glucoside	Lignans and Coumarins	Lignans	63902-38-5	79834	101290	81757	9	9	9	--	--
pmn001368	699.25	537.2	-	700.258	C32H44O17	[M-H]-	Olivil-4,4'-Di-O-glucoside	Lignans and Coumarins	Lignans	-	11326	13736	16577	87407	69668	107170	--	--
pmn001372	711.25	549.2	-	712.258	C33H44O17	[M-H]-	Medioresinol-4,4'-di-O-glucoside	Lignans and Coumarins	Lignans	88142-63-6	203690	159660	196240	9	9	9	--	--
mws1603	741.26	579.1	-	742.268	C34H46O18	[M-H]-	Eleutheroside E	Lignans and Coumarins	Lignans	39432-56-9	107920	178810	223530	23563	10427	37813	C20786	--
Zmnn007376	227.07	93.03	-	228.079	C14H12O3	[M-H]-	Xanthyletin	Lignans and Coumarins	Coumarins	553-19-5	118810	114770	103480	9	9	9	C09317	--
Lmbp003825	325.09	163.04	-	324.085	C15H16O8	[M+H]+	Skimmin (7-Hydroxycoumarin-7-O-glucoside)	Lignans and Coumarins	Coumarins	93-39-0	590750	531500	1280500	9	9	9	--	--
pmb0382	339.09	177.2	3.88	338.079	C19H14O6	[M+H]+	O-Feruloyl 4-hydroxycoumarin	Lignans and Coumarins	Coumarins	-	360230	459450	441420	9	9	9	--	--
mws1015	339.07	177	-	340.079	C15H16O9	[M-H]-	Esculin (6,7-DihydroxyCoumarin-6-glucoside)	Lignans and Coumarins	Coumarins	531-75-9	466440	399690	452950	9	9	9	C09264	--
mws1077	355.1	193.05	-	354.095	C16H18O9	[M+H]+	Scopoletin-7-O-glucoside (Scopolin)	Lignans and Coumarins	Coumarins	531-44-2	43868	53320	40373	95654	20883	11851	C01527	ko00940,ko01110
Lmgp003270	369.16	177.06	-	368.074	C16H16O10	[M+H]+	Scopoletin-7-O-glucuronide	Lignans and Coumarins	Coumarins	132752-65-9	1117600	2367500	1375500	20791	7151.6	11419	--	--
mad1424	427.05	295.05	-	426.043	C17H14O13	[M+H]+	Ditartaroyl-hydroxycoumarin	Lignans and Coumarins	Coumarins	-	33305	27593	26968	5335.5	4043.5	3291.2	--	--
pma2987	142.1	124.09	0.62	141.09	C6H11N3O	[M+H]+	Histidinol	Others	Others	501-28-0	8967800	12273000	8802000	17406000	18111000	16948000	C00860	ko00340,ko01100,ko01110,ko01230
Cmyp007180	181.12	107.09	-	180.115	C11H16O2	[M+H]+	Dihydroactinidiolide	Others	Others	17092-92-1	184700	176550	141410	73462	73053	105980	--	--
pmn001380	187.1	169.09	-	188.105	C9H16O4	[M-H]-	Eucommiol	Others	Others	55930-44-4	81564	162690	68259	220210	255570	418760	C17878	--
Hmln002597	193.05	161.02	-	216.04	C10H9NaO4	[M-Na]-	Sodium ferulate	Others	Others	24276-84-4	126620	97277	125620	123980	270150	101970	--	--
pme2827	239	223	6.77	240.245	C16H32O	[M-H]-	Palmitaldehyde	Others	Others	629-80-1	10080000	10258000	9625200	10340000	11184000	12056000	C00517	ko00071
N7703	329	211	-	330.241	C18H34O5	[M-H]-	tianshic acid	Others	Others	-	371730	201260	219920	1197200	1106800	1024000	--	--
P2749	494	152	-	493.122	C22H23NO12	[M+H]+	Acanthoside A	Others	Others	-	85694	75061	52504	9	9	9	--	--
mws0889	135.03	75.01	-	136.037	C4H8O5	[M-H]-	D-Threonic Acid	Others	Saccharides and Alcohols	3909-12-4	1038800	751020	1338600	356930	400840	421490	C21649	--
mws1499	149.05	59.01	-	150.053	C5H10O5	[M-H]-	D-(-)-Arabinose	Others	Saccharides and Alcohols	10323-20-3	16123	16389	29188	45462	20774	39436	C00216	--
mws0437	151.06	71	-	152.068	C5H12O5	[M-H]-	D-Arabitol	Others	Saccharides and Alcohols	488-82-4	16392	14784	67551	14226	11946	18263	C01904	ko00040,ko01100
mws1164	179	59	-	180.063	C6H12O6	[M-H]-	D-Fructose	Others	Saccharides and Alcohols	7660-25-5	1299100	1418800	2408300	1347300	1327900	1254000	C05003	--
mws4170	179.06	59.01	-	180.063	C6H12O6	[M-H]-	D-Glucose	Others	Saccharides and Alcohols	14431-43-7	1465600	1414100	2681800	1399800	1445600	1355900	C00031	ko00010,ko00030,ko00052,ko00500,ko00520,ko00901,ko01100,ko01110,ko02010,ko04933
pme3705	193.04	73	0.72	194.043	C6H10O7	[M-H]-	D-Glucoronic acid	Others	Saccharides and Alcohols	6556-12-3	20505	21396	7940.8	38072	22352	26403	C00191	ko00040,ko00053,ko00520,ko00562,ko01100
pme0534	195.05	74.9	0.63	196.058	C6H12O7	[M-H]-	Gluconic acid	Others	Saccharides and Alcohols	526-95-4	673230	805040	848040	985290	1384900	1239300	C00257	ko00030,ko01100,ko01110,ko01200
pme1261	206.14	76	-	205.131	C9H19NO4	[M+H]+	D-Panthenol	Others	Saccharides and Alcohols	81-13-0	13760	10430	4171.9	55406	9347.6	25611	C05944	ko00770
Zmpn000199	209.03	85.03	-	210.038	C6H10O8	[M-H]-	D-Galactaric acid	Others	Saccharides and Alcohols	526-99-8	737460	804050	1574700	3189100	4858000	4378100	C00879	ko00053,ko01100
Zmyn000108	209.03	85.03	-	210.038	C6H10O8	[M-H]-	D-Saccharic acid	Others	Saccharides and Alcohols	87-73-0	1324300	1403500	1213900	1915800	1385000	1036800	C00818	ko00053,ko01100
pme3313	259	97	0.83	260.03	C6H13O9P	[M-H]-	D-Fructose 6-phosphate	Others	Saccharides and Alcohols	643-13-0	61277	58271	51121	239740	243930	176540	C00085	ko00052,ko00500,ko00710,ko01100,ko01110,ko01200
mws0866	259.02	97	-	260.03	C6H13O9P	[M-H]-	D-Glucose 6-phosphate*	Others	Saccharides and Alcohols	56-73-5	210810	331300	101410	808880	810570	800770	C00092	ko00500,ko00562,ko00998,ko01100,ko01110
mws1090	259.02	97	-	260.03	C6H13O9P	[M-H]-	Glucose-1-phosphate	Others	Saccharides and Alcohols	59-56-3	203310	327750	104430	918080	830290	769350	C00103	ko00010,ko00040,ko00052,ko00500,ko00520,ko00523,ko00561,ko01100,ko01110
pme3311	339	97	-	339.996	C6H14O12P2	[M-H]-	D-Fructose-1,6-biphosphate	Others	Saccharides and Alcohols	488-69-7	9485.8	15131	10235	37072	72761	55875	C00354	ko00400,ko00710,ko01100,ko01110,ko01200
MA10039641	341.11	89.02	-	342.116	C12H22O11	[M-H]-	Lactobiose	Others	Saccharides and Alcohols	63-42-3	118620	132890	149130	757320	1053400	1544800	C00243	ko00052,ko01100,ko02010
pme0519	341.11	119	0.8	342.116	C12H22O11	[M-H]-	D-(+)-Sucrose	Others	Saccharides and Alcohols	57-50-1	178290	191170	205380	784480	1165200	2044500	C00089	ko00052,ko00500,ko01100,ko01110,ko02010
mws2523	421.08	241.1	-	422.083	C12H23O14P	[M-H]-	Trehalose 6-phosphate	Others	Saccharides and Alcohols	4484-88-2	6164.1	8717.2	4985.5	21520	23673	29366	C00689	ko00500,ko01100,ko01110
pme2266	245.1	227	3.37	244.088	C10H16N2O3S	[M+H]+	Biotin	Others	Vitamins	58-85-5	131780	146000	159830	64273	42440	47135	C00120	ko00780,ko01100,ko02010
pma3101	256.2	124.1	0.84	256.082	C11H14NO6+	[M+H]+	Nicotinate D-ribonucleoside	Others	Vitamins	17720-18-2	587240	691270	691180	619460	564110	462180	C05841	ko00760,ko01100
mws0232	377.15	243	-	376.138	C17H20N4O6	[M+H]+	Riboflavin	Others	Vitamins	83-88-5	745200	621200	771010	215820	111450	105790	C00255	ko00740,ko01100,ko01110,ko02010
pmb0803	508.18	152.4	3.22	507.174	C24H29NO11	[M+H]+	Pyridoxine-5'-O-(6''-feruloyl)glucoside	Others	Vitamins	-	12915	29672	24664	9	9	9	--	--
Lmfp001509	317.09	153.02	-	316.079	C13H16O9	[M+H]+	1-O-Galloyl-rhamnose	Tannins	Tannin	-	17008	8408.5	11932	25416	27257	16392	--	--
pme2292	89.11	72.08	0.64	88.1	C4H12N2	[M+H]+	Putrescine	Alkaloids	Phenolamines	110-60-1	216910	109980	141480	220870	397540	383990	C00134	ko00330,ko00472,ko00480,ko00960,ko01100,ko01110,ko02010
pme1841	103.12	86.1	-	102.116	C5H14N2	[M+H]+	Cadaverine	Alkaloids	Phenolamines	462-94-2	11324	5409.4	9688.6	47208	67315	37262	C01672	ko00310,ko00480,ko00960,ko01100,ko01110
pme2693	131.12	114.09	0.8	130.111	C6H14N2O	[M+H]+	N-Acetylputrescine	Alkaloids	Phenolamines	18233-70-0	18095	23096	17250	1212100	2460600	3989500	C02714	ko00330,ko01100
mws0017	146.17	72.2	-	145.158	C7H19N3	[M+H]+	Spermidine	Alkaloids	Phenolamines	124-20-9	100370	96136	80699	28055	22448	30398	C00315	ko00330,ko00410,ko00480,ko00940,ko01100,ko02010
pmb0130	203.12	144	-	202.111	C12H14N2O	[M+H]+	Acetryptine	Alkaloids	Phenolamines	3551-18-6	10963	13401	16505	6998.7	6538.3	11437	--	--
mws0018	203.22	83	-	202.216	C10H26N4	[M+H]+	Spermine	Alkaloids	Phenolamines	71-44-3	12093000	16332000	11877000	27118000	25318000	25733000	C00750	ko00330,ko00410,ko00480,ko01100
pmp001252	284.13	147.04	-	283.121	C17H17NO3	[M+H]+	p-Coumaroyltyramine	Alkaloids	Phenolamines	36417-86-4	3679.8	5245.4	10544	27878	27152	27065	--	--
mws1433	314.14	177.05	-	313.131	C18H19NO4	[M+H]+	N-Feruloyltyramine	Alkaloids	Phenolamines	66648-43-9	12484000	13014000	11831000	26421000	20339000	22671000	C02717	--
pmb0776	337.15	177.4	-	336.147	C20H20N2O3	[M+H]+	N-Feruloyltryptamine	Alkaloids	Phenolamines	53905-13-8	1992.7	6471.2	4408	4506.9	4425.3	3195.8	--	--
HJAP050	344.15	177.05	-	343.142	C19H21NO5	[M+H]+	N-Feruloyl-3-methoxytyramine	Alkaloids	Phenolamines	78510-19-7	44395	49462	43647	7342	5925.7	5056.2	--	--
pmp001141	506.2	145	-	505.195	C25H31NO10	[M+H]+	Cimicifugamide	Alkaloids	Phenolamines	-	1842800	1978600	2049600	1992000	2502000	851270	--	--
pmb0782	86.1	69.2	1.19	85.089	C5H11N	[M+H]+	Piperidine	Alkaloids	Alkaloids	110-89-4	1506400	3483200	1636300	8413600	6758800	4958000	C01746	ko00960
pmb0484	104.1	60.1	-	103.091	C5H13NO	[M+H]+	Choline	Alkaloids	Alkaloids	62-49-7	7381300	8140400	9593100	17201000	16613000	16609000	C00114	ko00260,ko00564,ko01100,ko02010
mws0191	118.09	59	-	117.079	C5H11NO2	[M+H]+	Betaine	Alkaloids	Alkaloids	107-43-7	535330	434530	518730	478680	449610	401660	C00719	ko00260,ko01100,ko02010
pmp001287	120.08	103.05	-	119.073	C8H9N	[M+H]+	N-Benzylmethylene isomethylamine	Alkaloids	Alkaloids	-	1624600	2030400	1154600	781830	732870	577620	--	--
pmp001198	132.1	57.1	-	131.095	C6H13NO2	[M+H]+	6-Deoxyfagomine	Alkaloids	Alkaloids	197449-09-5	1458100	3139700	1534900	7357300	5973000	4222600	--	--
pme2268	138.05	94.07	0.79	137.048	C7H7NO2	[M+H]+	Trigonelline	Alkaloids	Alkaloids	535-83-1	3497500	2610800	4271800	1537300	1294500	1162900	C01004	ko00760
mws0146	138.05	78	-	137.048	C7H7NO2	[M+H]+	Nicotinic Acid Methyl Ester(Methyl Nicotinate)	Alkaloids	Alkaloids	93-60-7	62004	40315	56276	9	9	9	--	--
pme1137	140.03	94	1.47	139.027	C6H5NO3	[M+H]+	6-Hydroxynicotinic acid	Alkaloids	Alkaloids	5006-66-6	48195	46094	32195	29379	48998	67642	C01020	ko00760,ko01100
mws0704	140.01	78.96	-	141.019	C2H8NO4P	[M-H]-	O-Phosphorylethanolamine	Alkaloids	Alkaloids	1071-23-4	2337.1	3773.3	1352.1	57105	53242	22019	C00346	ko00564,ko00600,ko01100
pme1691	147.13	87.2	0.85	146.118	C7H16NO2	[M+H]+	Acetylcholine	Alkaloids	Alkaloids	60-31-1	673860	1555200	566320	1553100	1524200	1178300	C01996	ko00564
Lmgp000796	150.06	61.01	-	149.048	C8H7NO2	[M+H]+	4-Hydroxymandelonitrile	Alkaloids	Alkaloids	13093-65-7	337400	621310	305530	454390	338990	273950	C00650	--
mws4002	154.09	137	-	153.079	C8H11NO2	[M+H]+	Dopamine	Alkaloids	Alkaloids	51-61-6	762940	212360	893830	13245	37755	17704	C03758	ko00350,ko00950,ko00965,ko01100,ko01110
mws1346	162.08	98	-	161.069	C6H11NO4	[M+H]+	DL-2-Aminoadipic acid	Alkaloids	Alkaloids	542-32-5	159820	229800	98599	650610	574420	440180	C00956	ko00300,ko00310,ko00311,ko01100,ko01110,ko01210,ko01230
pmb1754	184	125	0.78	184.073	C5H15NO4P+	[M]+	O-Phosphocholine	Alkaloids	Alkaloids	107-73-3	262430	321530	172490	476350	521630	299300	C00588	ko00564,ko01100
P2227	194	165	-	193.11	C11H15NO2	[M+H]+	salsoline A	Alkaloids	Alkaloids	76419-97-1	30094000	32209000	31932000	1942200	2752600	1359800	--	--
pma1840	250.14	147	-	250.144	C14H20NO3+	[M]+	4-Coumaroylcholine	Alkaloids	Alkaloids	-	24042	23519	24304	10140	12884	10674	--	--
pmp001245	280.15	221.08	-	280.138	C15H22NO4+	[M]+	Feruloylcholine	Alkaloids	Alkaloids	85927-25-9	41194	44454	67480	6480.8	4411.3	4086.6	--	--
pmp001214	310.16	251.09	-	310.147	C16H24NO5+	[M]+	Sinapine	Alkaloids	Alkaloids	18696-26-9	12168	9714.7	5288.1	9	9	9	C00933	ko00940
mws0983	326.31	62.06	-	325.298	C20H39NO2	[M+H]+	N-Oleoylethanolamine	Alkaloids	Alkaloids	111-58-0	110520	138390	115020	655590	717300	581060	C20792	--
pmn001692	328.12	295.09	-	329.126	C18H19NO5	[M-H]-	3-O-Acetylhamayne	Alkaloids	Alkaloids	-	5644.8	6149.7	6789.2	2305300	1238000	1279900	C12165	--
Hmmp002150	342.13	177.05	-	341.126	C19H19NO5	[M+H]+	3,5-Bis(3-methoxy-4-hydroxyphenyl)-2,3-dihydro-2(1H)-pyridinone	Alkaloids	Alkaloids	-	271570	457240	143440	18839000	17848000	6848200	--	--
pmb2211	343.3	240.7	6.59	342.288	C19H38N2O3	[M+H]+	Cocamidopropyl betaine	Alkaloids	Alkaloids	4292-10-8	26777	50832	14609	32133	50538	239270	--	--
pmp001247	442.2	221.08	-	442.182	C21H32NO9+	[M]+	Feruloylcholine glucoside	Alkaloids	Alkaloids	-	4255.2	12615	4375.6	9694.6	5015.2	2503.6	--	--
pmb1912	474.17	327	2.3	473.166	C20H23N7O7	[M+H]+	10-Formyltetrahydrofuran	Alkaloids	Alkaloids	2800-34-2	2065800	1720900	1517700	1611700	1927000	1014800	C00234	ko00670,ko00970,ko01100,ko01200
pmp001187	625.25	460.2	-	624.247	C36H36N2O8	[M+H]+	1-(Dihydroxyphenyl)-N2,N3-bis(4-hydroxyphenethyl)-(5-8)-dimethoxy-1,2dihydronaphthalene-2,3-dicarboxamide	Alkaloids	Alkaloids	-	559040	542770	465630	4763300	3756500	3801400	--	--
pmp001275	672.42	331.29	-	671.409	C31H61O14N	[M+H]+	3-Hydroxypropyl palmitate glc-glucosamine	Alkaloids	Alkaloids	-	87232	95228	110120	514900	259800	445890	--	--
pmb1096	118.07	91	2.39	117.058	C8H7N	[M+H]+	Indole	Alkaloids	Plumeranes	120-72-9	13895	16150	12682	101750	93281	86086	C00463	ko00380,ko00400,ko00402,ko01100,ko01110
mws0005	161.11	144	-	160.1	C10H12N2	[M+H]+	Tryptamine	Alkaloids	Plumeranes	61-54-1	24303000	23262000	19659000	194070	211750	405400	C00398	ko00380,ko00901,ko01100,ko01110
mws0102	160.04	116	-	161.048	C9H7NO2	[M-H]-	Indole-5-carboxylic acid	Alkaloids	Plumeranes	1670-81-1	12596	13733	6263.8	25602	29353	17771	--	--
mws1417	160.04	116	-	161.048	C9H7NO2	[M-H]-	Indole-3-carboxylic acid	Alkaloids	Plumeranes	771-50-6	28427	25802	16067	46978	47569	43943	C19837	--
pme1651	176.1	130.1	-	175.063	C10H9NO2	[M+H]+	Indole 3-acetic acid (IAA)	Alkaloids	Plumeranes	87-51-4	22404	14177	17077	29601	40642	32040	C00954	ko00380,ko01100,ko04075
pme2244	190.09	118.07	-	189.07	C11H11NO2	[M+H]+	3-Indolepropionic acid	Alkaloids	Plumeranes	830-96-6	3251.4	3553	1989.6	34680	20016	31790	--	--
pmb0818	206.1	147.5	2.39	205.074	C11H11NO3	[M+H]+	Methoxyindoleacetic acid	Alkaloids	Plumeranes	3471-31-6	187690	188550	128020	1690300	1251800	1279200	C05660	ko00380
Zmsn001980	407.18	203.09	-	408.178	C21H28O8	[M-H]-	Ixerisoside D	Terpenoids	Sesquiterpenoid	-	92405	123580	25874	11236000	6225900	8182500	--	--
Lmmn004145	675.41	397.14	-	679.419	C38H60O10	[M-H]-	3-O-(2-O-Acetyl-glucosyl)oleanolic acid	Terpenoids	Triterpene	-	2750800	4242800	3946400	962450	566240	755270	--	--
Lmmn004491	987.49	987.49	-	988.488	C48H76O21	[M-H]-	Medicagenic acid 3-O-glucosyl-(1,6)-glucosyl-(1,3)-glucoside	Terpenoids	Triterpene Saponin	37838-43-0	9	9	9	29831	22307	31652	C08959	--
pme3011	104.07	68.8	-	103.063	C4H9NO2	[M+H]+	γ-Aminobutyric acid	Organic acids	Organic acids	56-12-2	249220	253460	274200	2055800	2181000	1691400	C00334	ko00250,ko00330,ko00410,ko00650,ko00760,ko01100
mws0576	103.04	59.1	-	104.047	C4H8O3	[M-H]-	3-Hydroxybutyric acid	Organic acids	Organic acids	300-85-6	139510	57762	95756	51773	43271	89825	C01089	ko00072,ko00650,ko01100
mws0574	103.04	57.03	-	104.047	C4H8O3	[M-H]-	2-Hydroxyisobutyric acid	Organic acids	Organic acids	594-61-6	251390	202810	342140	19651	35685	22778	C21297	--
pme1975	103	59	-	104.06	C3H4O4	[M-H]-	Malonic acid	Organic acids	Organic acids	141-82-2	255330	406540	269810	653160	705500	544720	C00383	ko00061,ko00240,ko00410,ko01100,ko01212
mws0267	105.02	88	-	106.027	C3H6O4	[M-H]-	DL-Glyceric Acid	Organic acids	Organic acids	473-81-4	96484	39485	82419	24713	18971	19478	C00258	ko00030,ko00260,ko00561,ko00630,ko01100,ko01110,ko01200
mws0376	115	71	-	116.011	C4H4O4	[M-H]-	Fumaric acid	Organic acids	Organic acids	110-17-8	95309	118720	76421	472720	290690	318260	C00122	ko00020,ko00190,ko00220,ko00250,ko00350,ko00360,ko00620,ko00650,ko00760,ko01100,ko01110,ko01200
pme0275	115.05	97	-	116.047	C5H8O3	[M]-	4-Oxopentanoic Acid	Organic acids	Organic acids	123-76-2	11494	9638.7	7474.9	8648.8	7416.3	11535	--	--
mws0823	115.04	71	-	116.047	C5H8O3	[M-H]-	3-Methyl-2-Oxobutanoic acid	Organic acids	Organic acids	759-05-7	54753	51723	53131	51636	54970	62896	C00141	ko00280,ko00290,ko00770,ko00966,ko01100,ko01110,ko01210,ko01230
mws2628	118.09	87.05	-	117.07	C5H11NO2	[M+H]+	N-Methyl-4-aminobutyric acid	Organic acids	Organic acids	1119-48-8	7656.9	6281.2	16337	6966.6	5340.6	8460.5	C15987	ko00760,ko01100
mws0192	117.02	73	-	118.027	C4H6O4	[M-H]-	Succinic acid	Organic acids	Organic acids	110-15-6	47919000	44139000	52472000	20297000	17825000	18524000	C00042	ko00020,ko00190,ko00250,ko00310,ko00350,ko00360,ko00620,ko00630,ko00640,ko00650,ko00760,ko00920,ko01100,ko01110,ko01200
mws0470	117.02	73	-	118.027	C4H6O4	[M-H]-	Methylmalonic acid	Organic acids	Organic acids	516-05-2	48836000	43769000	51019000	19920000	18253000	18415000	C02170	ko00240,ko00280,ko00640,ko01100
mws0147	117.06	59	-	118.063	C5H10O3	[M-H]-	β-Hydroxyisovaleric acid	Organic acids	Organic acids	625-08-1	179540	151580	127590	68290	55666	51493	C20827	ko00280,ko01100
pme3096	118	74	1.34	119.022	C3H5NO4	[M-H]-	Aminomalonic acid	Organic acids	Organic acids	1068-84-4	1790100	1631900	1902200	761990	675660	673630	C00872	--
mws0671	120.07	74.1	-	119.058	C4H9NO3	[M+H]+	L-Homoserine	Organic acids	Organic acids	672-15-1	139880	136010	158050	373340	392350	365820	C00263	ko00260,ko00270,ko00300,ko00920,ko01100,ko01110,ko01230
pme1216	122.03	78	-	123.032	C6H5NO2	[M-H]-	2-Picolinic acid	Organic acids	Organic acids	98-98-6	30027	19505	14087	37297	18514	17117	C10164	ko00380,ko01100
Zmgn000217	129.02	85.03	-	130.027	C5H6O4	[M-H]-	Methylenesuccinic acid	Organic acids	Organic acids	97-65-4	20212	27450	42122	44734	43421	27170	C00490	ko00660,ko01100
pme0274	132.1	69	-	131.095	C6H13NO2	[M+H]+	6-Aminocaproic acid	Organic acids	Organic acids	60-32-2	1788200	2467600	2341400	7432600	8552600	5831500	C02378	ko01100
mws0473	131.03	87.05	-	132.042	C5H8O4	[M-H]-	2-Methylsuccinic acid	Organic acids	Organic acids	498-21-5	494400	330790	323920	502490	536900	449900	--	--
pme0243	131.03	87.05	1.86	132.042	C5H8O4	[M-H]-	Glutaric acid	Organic acids	Organic acids	110-94-1	468190	299700	291710	499960	545100	423830	C00489	ko00071,ko00310,ko01100
pme3034	131.03	69.03	1.94	132.042	C5H8O4	[M-H]-	Ethylmalonic acid	Organic acids	Organic acids	601-75-2	11798	10476	11136	26905	15317	21971	--	--
Lmgn000160	131.05	70.03	-	132.053	C4H8N2O3	[M-H]-	3-Ureidopropionic Acid	Organic acids	Organic acids	462-88-4	68964	75837	120880	62608	80637	37374	C02642	ko00240,ko00410,ko00770,ko01100
mws0972	131.07	85	-	132.079	C6H12O3	[M-H]-	6-Hydroxyhexanoic acid	Organic acids	Organic acids	1191-25-9	33500	36751	40031	29438	23311	49359	C06103	--
Lmbn000198	133.01	71.01	-	134.022	C4H6O5	[M-H]-	3-Dehydro-L-Threonic Acid	Organic acids	Organic acids	-	14257000	13242000	17547000	33006000	24889000	29593000	C03064	ko00053,ko01100
mws0275	133.01	71	-	134.022	C4H6O5	[M-H]-	L-(-)-Malic acid	Organic acids	Organic acids	636-61-3	499410	464510	671570	1343700	1071000	1229000	C00149	ko00020,ko00620,ko00630,ko00710,ko01100,ko01110,ko01200
pme3207	141.02	59	0.69	142.027	C6H6O4	[M-H]-	Muconic acid	Organic acids	Organic acids	1119-72-8	154190	203930	119140	1892200	2516800	1401500	C02480	ko01100
mws0567	146.09	87	-	145.085	C5H11N3O2	[M+H]+	4-Guanidinobutyric acid	Organic acids	Organic acids	463-00-3	99731	108340	84964	1034200	1253400	1219600	C01035	ko00330,ko01100
pme2380	145.01	101	1.14	146.022	C5H6O5	[M-H]-	α-Ketoglutaric acid	Organic acids	Organic acids	328-50-7	37524	182430	90947	217560	240820	362740	C00026	ko00020,ko00040,ko00053,ko00220,ko00250,ko00300,ko00310,ko00340,ko00430,ko00630,ko00650,ko00660,ko01100,ko01110,ko01200,ko01210,ko01230
mws0924	145.05	101	-	146.058	C6H10O4	[M-H]-	2-Methylglutaric acid	Organic acids	Organic acids	617-62-9	169430	280370	163800	354320	588000	948610	--	--
Wmzn000227	145.06	109.04	-	146.058	C6H10O4	[M-H]-	2,2-Dimethylsuccinic acid	Organic acids	Organic acids	597-43-3	6343	6579.2	8010.5	92774	98907	48448	--	--
pmb2826	147.03	87.1	1.03	148.037	C5H8O5	[M-H]-	L-Citramalic acid	Organic acids	Organic acids	6236-09-5	858640	792170	1249900	194940	114610	17095	C02614	ko00660,ko01100
Zmyn000247	147.03	57.03	-	148.037	C5H8O5	[M-H]-	(S)-2-Hydroxyglutaric Acid	Organic acids	Organic acids	13095-48-2	93801	91987	84775	135010	91394	93567	C03196	ko00310,ko01100
pme3154	147.07	59.01	1.22	148.074	C6H12O4	[M-H]-	Mevalonic acid	Organic acids	Organic acids	150-97-0	132420	103740	133500	63896	59875	31137	C00418	ko00900,ko01100,ko01110
mws0596	154.05	136.04	-	153.043	C7H7NO3	[M+H]+	3-Hydroxyanthranilic acid	Organic acids	Organic acids	548-93-6	23544	42336	51530	22455	28742	25423	C00632	ko00380,ko01100
mws0639	153.02	109.03	-	154.027	C7H6O4	[M-H]-	2,3-Dihydroxybenzoic Acid	Organic acids	Organic acids	303-38-8	119250	65844	87871	128970	100620	108020	C00196	ko01110
Lmmn001643	163.04	119.05	-	164.047	C9H8O3	[M-H]-	2-Hydroxycinnamic acid	Organic acids	Organic acids	583-17-5	131430	91085	95460	9	9	9	C01772	ko00360,ko00940,ko01100,ko01110
mws0159	163.04	91	-	164.047	C9H8O3	[M-H]-	Phenylpyruvic acid	Organic acids	Organic acids	156-06-9	162080	169800	225590	25232	41175	43753	C00166	ko00360,ko00400,ko00960,ko01100,ko01110,ko01210,ko01230
pme0282	165.02	77.04	2.95	166.027	C8H6O4	[M-H]-	Phthalic acid	Organic acids	Organic acids	88-99-3	307570	259420	296880	265700	232670	237160	C01606	ko01100,ko02010
mws0344	165.04	75	-	166.048	C5H10O6	[M-H]-	D-Xylonic acid	Organic acids	Organic acids	526-91-0	5876900	7185400	8873700	10115000	13941000	13273000	C00502	ko00040,ko01100
mws2125	166.98	78.7	-	167.982	C3H5O6P	[M-H]-	Phosphoenolpyruvate	Organic acids	Organic acids	138-08-9	3445.6	4899.9	7203.6	140920	80121	56569	C00074	ko00010,ko00020,ko00400,ko00440,ko00620,ko00710,ko00998,ko01100,ko01110,ko01200,ko01230
pme3186	169	79	-	169.998	C3H7O6P	[M-H]-	DL-Glyceraldehyde-3-phosphate	Organic acids	Organic acids	591-59-3	15552	14188	20277	16475	14066	18880	C00661	--
pme3009	175.02	99	0.63	174.016	C6H6O6	[M+H]+	Trans-Citridic acid	Organic acids	Organic acids	4023-65-8	745490	698900	499510	539110	370380	544750	C02341	ko00660,ko01100
mws0242	173.08	111	-	174.089	C8H14O4	[M-H]-	Suberic Acid	Organic acids	Organic acids	505-48-6	123400	150870	121840	349260	321910	486200	C08278	--
pmb3101	175.06	115	2.75	176.068	C7H12O5	[M-H]-	2-Isopropylmalic Acid	Organic acids	Organic acids	49601-06-1	1096200	899050	1433200	741650	633200	576440	C02504	ko00290,ko00620,ko01100,ko01110,ko01210,ko01230
mws0237	187.1	125	-	188.105	C9H16O4	[M-H]-	Anchoic Acid	Organic acids	Organic acids	123-99-9	1096000	2221700	822130	3121000	3599000	5568800	C08261	--
Zmyn000453	191.02	111.01	-	192.027	C6H8O7	[M-H]-	Isocitric Acid	Organic acids	Organic acids	320-77-4	8480500	10873000	8902100	11216000	11258000	8267900	C00311	ko00020,ko00630,ko01100,ko01110,ko01200,ko01210,ko01230
mws0281	191.02	111.01	-	192.027	C6H8O7	[M-H]-	Citric Acid	Organic acids	Organic acids	77-92-9	18870000	23393000	24452000	26051000	24434000	20402000	C00158	ko00020,ko00250,ko00630,ko01100,ko01110,ko01200,ko01210,ko01230
mws0277	191.06	85	-	192.063	C7H12O6	[M-H]-	Quinic Acid	Organic acids	Organic acids	77-95-2	15872000	18544000	14989000	17899000	18645000	13549000	C00296	ko00400,ko01100
mws1189	193.04	72.8	-	194.033	C6H10O7	[M-H]-	D-Galacturonic acid	Organic acids	Organic acids	685-73-4	11387	22028	5370	37146	39340	34817	C00333	ko00040,ko00053,ko00520,ko01100,ko02010
pmb2640	199.17	181	-	200.178	C12H24O2	[M-H]-	Lauric acid	Organic acids	Organic acids	143-07-7	16029	15280	12952	14585	9941.3	11928	C02679	ko00061,ko01100,ko01110
pme0266	201.11	139	-	202.121	C10H18O4	[M-H]-	Sebacate	Organic acids	Organic acids	111-20-6	1888.9	1157	2607	2624.8	1897.1	3698.6	C08277	--
Lmmn003323	271.23	225.22	-	272.235	C16H32O3	[M-H]-	2-Hydroxyhexadecanoic acid	Organic acids	Organic acids	764-67-0	652240	718650	562750	3575700	2620700	4391400	--	--
pmb2657	289.1	97.1	0.71	290.123	C10H18N4O6	[M-H]-	Argininosuccinic acid	Organic acids	Organic acids	2387-71-5	20565	26357	11769	20069	16265	15912	C03406	ko00220,ko00250,ko01100,ko01110,ko01230
Hmbp003234	255.09	163.03	-	254.079	C12H14O6	[M+H]+	1-O-Caffeoylglycerol	Lipids	Glycerol esters	-	117680	86440	162740	12842	12622	11817	--	--
pmb1650	279.2	149.4	9.71	278.225	C18H30O2	[M+H]+	Octadeca-11E,13E,15Z-trienoic acid	Lipids	Glycerol esters	25575-00-2	15652000	14591000	10578000	18289000	10675000	13640000	--	--
pmp001284	331.28	313.27	-	330.277	C19H38O4	[M+H]+	Monopalmitin	Lipids	Glycerol esters	542-44-9	48752	42968	42828	45457	44725	50726	--	--
Lmhp011562	353.27	261.22	-	352.261	C21H36O4	[M+H]+	1-α-Linolenoyl-glycerol	Lipids	Glycerol esters	-	412070	347780	552200	56972	63881	55068	--	--
Lmhp011388	353.27	261.22	-	352.261	C21H36O4	[M+H]+	2-α-Linolenoyl-glycerol	Lipids	Glycerol esters	55268-58-1	360420	343140	383340	188550	155850	153040	--	--
Lmhp112042	355.28	263.24	-	354.277	C21H38O4	[M+H]+	1-Linoleoylglycerol	Lipids	Glycerol esters	2277-28-3	195750	137190	201230	84186	82377	78018	--	--
Lmhp012042	355.28	263.24	-	354.277	C21H38O4	[M+H]+	2-Linoleoylglycerol*	Lipids	Glycerol esters	3443-82-1	175330	144990	168300	320260	279500	272380	--	--
pmb0296	357.3	265.4	8.97	356.293	C21H40O4	[M+H]+	1-Oleoyl-Sn-Glycerol	Lipids	Glycerol esters	129784-87-8	305850	442340	470510	1588200	1197000	1702900	--	--
Lmhp009773	515.32	261.22	-	514.314	C27H46O9	[M+H]+	1-α-Linolenoyl-glycerol-3-O-glucoside	Lipids	Glycerol esters	-	9681.5	16750	9007.1	9919.3	5737.5	5957.1	--	--
Lmhp009526	515.32	261.22	-	514.314	C27H46O9	[M+H]+	2-α-Linolenoyl-glycerol-1-O-glucoside*	Lipids	Glycerol esters	-	139620	157240	173240	45396	15007	21676	--	--
Lmhp010573	517.34	263.24	-	516.33	C27H48O9	[M+H]+	1-Linoleoylglycerol-3-O-glucoside	Lipids	Glycerol esters	-	1204.7	1155.3	603.76	4701.2	4187.9	3945.7	--	--
Lmhp010334	517.34	263.24	-	516.33	C27H48O9	[M+H]+	2-Linoleoylglycerol-1-O-glucoside*	Lipids	Glycerol esters	-	12905	11121	15147	23936	12292	16495	--	--
Hmyn007087	555.29	225	-	556.299	C25H49O11P	[M-H]-	LysoPI 16:0	Lipids	Glycerol esters	-	6288.2	6044.2	6634.5	5709.1	3705.8	3731.8	--	--
Lmhp008513	677.37	261.22	-	676.367	C33H56O14	[M+H]+	2-α-Linolenoyl-glycerol-1,3-di-O-glucoside	Lipids	Glycerol esters	-	77117	130050	109760	37725	25132	26218	--	--
Lmhp008744	677.37	261.22	-	676.367	C33H56O14	[M+H]+	1-α-Linolenoyl-glycerol-2,3-di-O-glucoside	Lipids	Glycerol esters	-	4840.3	11758	11071	4976.6	1757.9	2571.8	--	--
Lmhp009384	679.39	263.24	-	678.383	C33H58O14	[M+H]+	1-Linoleoylglycerol-2,3-di-O-glucoside*	Lipids	Glycerol esters	-	609.11	757.7	1745	5891.3	3340.1	3730	--	--
Lmhp009190	679.39	263.24	-	678.383	C33H58O14	[M+H]+	2-Linoleoylglycerol-1,3-di-O-glucoside*	Lipids	Glycerol esters	-	14995	21058	21310	72252	41838	60874	--	--
pmd0130	468.31	184.07	7.73	467.301	C22H46NO7P	[M+H]+	LysoPC 14:0	Lipids	Lysophosphatidycholines	20559-16-4	10482	13068	9342.9	39800	38083	27467	--	--
pmb2260	480.31	184.07	7.76	479.301	C23H46NO7P	[M+H]+	LysoPC 15:1	Lipids	Lysophosphatidycholines	-	14159	15226	13089	129090	66193	67836	--	--
Lmhp009129	482.32	184.07	-	481.317	C23H48NO7P	[M+H]+	LysoPC 15:0(2n isomer)*	Lipids	Lysophosphatidycholines	-	13889	17354	10521	218750	179390	142450	--	--
pmb2319	482.32	184.07	8.26	481.317	C23H48NO7P	[M+H]+	LysoPC 15:0	Lipids	Lysophosphatidycholines	108273-89-8	8715.6	7893.6	5268.7	127380	106550	91530	--	--
pmb0863	492.31	184.07	7.34	491.301	C24H46NO7P	[M+H]+	LysoPC 16:2(2n isomer)*	Lipids	Lysophosphatidycholines	-	26449	24405	21625	65525	64927	34464	--	--
Lmhp008833	494.32	184.07	-	493.317	C24H48NO7P	[M+H]+	LysoPC 16:1(2n isomer)*	Lipids	Lysophosphatidycholines	-	551890	652510	425820	2205200	2671100	1893200	--	--
pmp001270	494.32	184.07	-	493.317	C24H48NO7P	[M+H]+	LysoPC 16:1	Lipids	Lysophosphatidycholines	76790-27-7	26365	19604	27043	296880	225920	193540	--	--
pmb0855	496.34	184.07	8.8	495.332	C24H50NO7P	[M+H]+	LysoPC 16:0	Lipids	Lysophosphatidycholines	17364-16-8	7112500	7782500	5995700	27141000	16391000	11800000	--	--
pmd0132	496.34	184.07	8.8	495.332	C24H50NO7P	[M+H]+	LysoPC 16:0(2n isomer)*	Lipids	Lysophosphatidycholines	-	696760	589150	564460	2046200	1637100	1100400	--	--
Lmhp008718	506.32	184.07	-	505.317	C25H48NO7P	[M+H]+	LysoPC 17:2	Lipids	Lysophosphatidycholines	-	63272	64341	44911	314860	270760	183230	--	--
Lmhp009590	508.34	184.07	-	507.332	C25H50NO7P	[M+H]+	LysoPC 17:1	Lipids	Lysophosphatidycholines	-	144590	173650	116910	819480	833250	639220	--	--
pmb2406	510.36	184.07	9.34	509.348	C25H52NO7P	[M+H]+	LysoPC 17:0	Lipids	Lysophosphatidycholines	50930-23-9	2302.2	3189.9	3613.7	42573	30847	16482	--	--
Hmqp006235	516.3	184.07	-	515.297	C21H46N3O9P	[M+H]+	LysoPC 18:4	Lipids	Lysophosphatidycholines	-	14791	9993.6	14597	9	9	9	--	--
pmb0865	518.32	184.07	7.71	517.317	C26H48NO7P	[M+H]+	LysoPC 18:3(2n isomer)*	Lipids	Lysophosphatidycholines	-	25665000	25109000	21911000	14630000	12395000	8713200	--	--
pmb0854	518.32	184.07	8.79	517.317	C26H48NO7P	[M+H]+	LysoPC 18:3	Lipids	Lysophosphatidycholines	-	789620	1145300	837610	666020	319680	250580	--	--
pmp001251	520.34	184.07	-	519.332	C26H50NO7P	[M+H]+	LysoPC 18:2(2n isomer)*	Lipids	Lysophosphatidycholines	-	2830100	2605000	2257200	6612500	5004800	3360100	--	--
pmp001273	520.34	184.07	-	519.332	C26H50NO7P	[M+H]+	LysoPC 18:2	Lipids	Lysophosphatidycholines	-	96251	123240	111340	416390	166270	123170	--	--
pmp001281	522.36	184.07	-	521.348	C26H52NO7P	[M+H]+	LysoPC 18:1	Lipids	Lysophosphatidycholines	-	1751800	1679300	1419400	2301600	1726700	1342300	--	--
Lmhp010190	522.36	184.07	-	521.348	C26H52NO7P	[M+H]+	LysoPC 18:1(2n isomer)*	Lipids	Lysophosphatidycholines	-	1674500	1664800	1463100	2164300	1793300	1313200	--	--
pmd0136	524.37	184.07	9.91	523.364	C26H54NO7P	[M+H]+	LysoPC 18:0(2n isomer)*	Lipids	Lysophosphatidycholines	-	27154	19754	25538	33597	32792	17156	--	--
mws0126	524.37	184.07	-	523.364	C26H54NO7P	[M+H]+	LysoPC 18:0	Lipids	Lysophosphatidycholines	19420-57-6	77364	72204	82040	165160	100270	63145	--	--
Lmhp007840	534.36	184.07	-	533.348	C27H52NO7P	[M+H]+	LysoPC 19:2	Lipids	Lysophosphatidycholines	-	2416.8	2740.1	1119.5	44734	33720	28450	--	--
Lmhp010908	536.37	184.07	-	535.364	C27H54NO7P	[M+H]+	LysoPC 19:1	Lipids	Lysophosphatidycholines	-	43844	46585	43605	215990	280920	143340	--	--
pmb2228	538.39	184.07	-	537.379	C27H56NO7P	[M+H]+	LysoPC 19:0	Lipids	Lysophosphatidycholines	108273-88-7	3927.7	3282.1	2319.6	19704	8511.8	11789	--	--
Lmhp008742	542.32	184.07	-	541.317	C28H48NO7P	[M+H]+	LysoPC 20:5	Lipids	Lysophosphatidycholines	162440-04-2	9	9	9	231030	151290	160960	--	--
pmc0960	544.34	184.07	8.91	543.332	C28H50NO7P	[M+H]+	LysoPC 20:4	Lipids	Lysophosphatidycholines	-	2541.4	5823.1	3038	234710	190490	344540	--	--
Lmhp009890	546.36	184.07	-	545.348	C28H52NO7P	[M+H]+	LysoPC 20:3	Lipids	Lysophosphatidycholines	1199257-41-4	28351	23327	17041	435680	388410	486900	--	--
pmd0147	548.37	184.07	-	547.364	C28H54NO7P	[M+H]+	LysoPC 20:2	Lipids	Lysophosphatidycholines	-	15483	12916	11351	40984	20223	19816	--	--
Lmhp011549	550.39	184.07	-	549.379	C28H56NO7P	[M+H]+	LysoPC 20:1	Lipids	Lysophosphatidycholines	-	44553	37284	38970	60640	38651	21097	--	--
Lmhp010099	570.36	184.07	-	569.348	C30H52NO7P	[M+H]+	LysoPC 22:5	Lipids	Lysophosphatidycholines	-	9	9	9	10374	11570	6701.3	--	--
Lmhp008337	426.26	285.24	-	425.254	C19H40NO7P	[M+H]+	LysoPE 14:0(2n isomer)*	Lipids	Lysophosphatidyl ethanolamines	-	1374.8	910.44	1745.8	14708	24542	11167	--	--
pmb0864	426.26	285.24	7.69	425.254	C19H40NO7P	[M+H]+	LysoPE 14:0	Lipids	Lysophosphatidyl ethanolamines	-	10156	8050.3	6844.9	55595	37956	35949	--	--
Lmhp008440	438.26	297.24	-	437.254	C20H40NO7P	[M+H]+	LysoPE 15:1	Lipids	Lysophosphatidyl ethanolamines	-	9	9	9	46611	41411	31372	--	--
Lmhp008273	438.26	297.24	-	437.254	C20H40NO7P	[M+H]+	LysoPE 15:1(2n isomer)*	Lipids	Lysophosphatidyl ethanolamines	-	9	9	9	37204	39986	33412	--	--
Lmhp009187	440.28	299.26	-	439.27	C20H42NO7P	[M+H]+	LysoPE 15:0	Lipids	Lysophosphatidyl ethanolamines	-	7110.3	9259	6581.2	174610	137350	136880	--	--
Lmhp008885	440.28	299.26	-	439.27	C20H42NO7P	[M+H]+	LysoPE 15:0(2n isomer)*	Lipids	Lysophosphatidyl ethanolamines	-	9	9	9	185100	202160	167970	--	--
Lmhp008763	452.28	311.26	-	451.27	C21H42NO7P	[M+H]+	LysoPE 16:1(2n isomer)*	Lipids	Lysophosphatidyl ethanolamines	-	53630	51712	36152	683730	756810	438950	--	--
Lmhp009034	452.28	311.26	-	451.27	C21H42NO7P	[M+H]+	LysoPE 16:1	Lipids	Lysophosphatidyl ethanolamines	-	1942.9	2227.7	2097.2	123210	110750	118810	--	--
pmb0876	454.29	313.27	8.74	453.286	C21H44NO7P	[M+H]+	LysoPE 16:0	Lipids	Lysophosphatidyl ethanolamines	53862-35-4	810000	765500	647850	5014300	3205200	2883400	--	--
pmd0160	454.29	313.27	8.73	453.286	C21H44NO7P	[M+H]+	LysoPE 16:0(2n isomer)*	Lipids	Lysophosphatidyl ethanolamines	-	44912	36054	33843	393400	236840	217950	--	--
Lmhp009464	466.29	325.27	-	465.286	C22H44NO7P	[M+H]+	LysoPE 17:1(2n isomer)*	Lipids	Lysophosphatidyl ethanolamines	-	14950	18799	12277	243170	446760	192110	--	--
Lmhp010162	468.31	327.29	-	467.301	C22H46NO7P	[M+H]+	LysoPE 17:0	Lipids	Lysophosphatidyl ethanolamines	-	9	9	9	22290	26573	29701	--	--
Lmhp008233	474.26	333.24	-	473.254	C23H40NO7P	[M+H]+	LysoPE 18:4	Lipids	Lysophosphatidyl ethanolamines	-	4198.7	3136.8	3773.8	9	9	9	--	--
Lmhp008801	476.28	335.26	-	475.27	C23H42NO7P	[M+H]+	LysoPE 18:3	Lipids	Lysophosphatidyl ethanolamines	-	5756500	4693400	4327500	3676700	2948300	2357500	--	--
Lmhp008589	476.28	335.26	-	475.27	C23H42NO7P	[M+H]+	LysoPE 18:3(2n isomer)*	Lipids	Lysophosphatidyl ethanolamines	-	5784500	4787000	4061300	3659400	3011900	2357800	--	--
pmb0881	478.29	337.27	-	477.286	C23H44NO7P	[M+H]+	LysoPE 18:2	Lipids	Lysophosphatidyl ethanolamines	-	363520	309830	282650	924850	616010	507470	--	--
pmb0874	478.29	337.27	8.38	477.286	C23H44NO7P	[M+H]+	LysoPE 18:2(2n isomer)*	Lipids	Lysophosphatidyl ethanolamines	-	354820	278700	237650	823790	623200	476810	--	--
mws0289	480.31	339.29	-	479.301	C23H46NO7P	[M+H]+	LysoPE 18:1	Lipids	Lysophosphatidyl ethanolamines	89576-29-4	3852000	3413300	3182200	7748000	6118400	5142800	--	--
pmb0856	480.31	339.29	-	479.301	C23H46NO7P	[M+H]+	LysoPE 18:1(2n isomer)*	Lipids	Lysophosphatidyl ethanolamines	-	4319200	3724900	3498000	8558700	6914700	5967600	--	--
pmb0880	482.32	341.31	-	481.317	C23H48NO7P	[M+H]+	LysoPE 18:0(2n isomer)*	Lipids	Lysophosphatidyl ethanolamines	-	22367	22752	19734	55830	41690	36002	--	--
pmb0883	482.32	341.31	9.86	481.317	C23H48NO7P	[M+H]+	LysoPE 18:0	Lipids	Lysophosphatidyl ethanolamines	69747-55-3	4842.4	5656.9	5035.5	20572	16430	11005	--	--
Lmhp008688	500.28	359.26	-	499.27	C25H42NO7P	[M+H]+	LysoPE 20:5	Lipids	Lysophosphatidyl ethanolamines	-	9	9	9	39859	25565	26878	--	--
Lmhp009497	502.29	361.27	-	501.286	C25H44NO7P	[M+H]+	LysoPE 20:4	Lipids	Lysophosphatidyl ethanolamines	-	9	9	9	44636	33731	67999	--	--
Lmhp009802	504.31	363.29	-	503.301	C25H46NO7P	[M+H]+	LysoPE 20:3(2n isomer)*	Lipids	Lysophosphatidyl ethanolamines	-	5128.1	3801.1	2714.3	207990	151530	183080	--	--
Lmhp010040	504.31	363.29	-	503.301	C25H46NO7P	[M+H]+	LysoPE 20:3	Lipids	Lysophosphatidyl ethanolamines	-	9	9	9	13258	6005.7	8724.5	--	--
Lmhp010757	506.32	365.31	-	505.317	C25H48NO7P	[M+H]+	LysoPE 20:2	Lipids	Lysophosphatidyl ethanolamines	-	3415	2771.2	2455.6	13788	11643	8996.8	--	--
mws0752	185.15	185.16	-	186.162	C11H22O2	[M-H]-	Undecylic Acid	Lipids	Free fatty acids	112-37-8	690520	693320	600720	609940	438280	693000	C17715	--
mws5045	215.17	169.16	-	216.173	C12H24O3	[M-H]-	12-Hydroxydodecanoic acid	Lipids	Free fatty acids	505-95-3	5641.3	3725.7	2064.4	4663.7	2938.6	4910	C08317	--
pmb2643	225.19	207	10.05	226.193	C14H26O2	[M-H]-	Myristoleic acid	Lipids	Free fatty acids	544-64-9	3962.5	11570	2496.4	4144.5	8889.9	11899	C08322	--
mws0119	227.2	227.2	-	228.209	C14H28O2	[M-H]-	Myristic Acid	Lipids	Free fatty acids	544-63-8	16070000	20662000	13245000	20142000	19634000	23515000	C06424	ko00061,ko01100
mws0359	241.22	241.22	-	242.225	C15H30O2	[M-H]-	Pentadecanoic Acid	Lipids	Free fatty acids	1002-84-2	384720	862110	390340	846730	1061800	1387800	C16537	--
mws0361	253.22	235.19	-	254.225	C16H30O2	[M-H]-	Palmitoleic Acid	Lipids	Free fatty acids	373-49-9	9987	32948	8713.1	25166	40801	44985	C08362	ko00061
Hmsn000210	133.01	115.01	-	266.224	C17H30O2	[M-H]-	Methyl 7,10-hexadecadienoate	Lipids	Free fatty acids	-	2278000	2300100	2971100	5205300	4113100	5137600	--	--
mws0383	267.23	267.23	-	268.24	C17H32O2	[M-H]-	Cis-10-Heptadecenoic Acid	Lipids	Free fatty acids	29743-97-3	171930	644410	119580	580710	914780	1013600	--	--
Lmbn005923	277.22	59.01	-	278.225	C18H30O2	[M-H]-	Crepenynic acid	Lipids	Free fatty acids	2277-31-8	183060	178400	192090	83051	68340	67155	C07289	ko00591
mws0367	277.22	277.22	-	278.225	C18H30O2	[M-H]-	α-Linolenic Acid	Lipids	Free fatty acids	463-40-1	9137200	9154300	9346500	3919800	3223800	3235500	C06427	ko00592,ko01040,ko01100,ko01110
mws0366	277.22	277.22	-	278.225	C18H30O2	[M-H]-	γ-Linolenic Acid	Lipids	Free fatty acids	506-26-3	9854600	9331700	9712400	4280200	3659600	3556300	C06426	ko00591,ko01040,ko01100
pmb0889	279.23	95.1	8.96	278.225	C18H30O2	[M+H]+	Punicic acid (9Z,11E,13Z-octadecatrienoic acid)	Lipids	Free fatty acids	544-72-9	437390	320750	324140	529470	393400	556340	C08364	--
Lmbn006152	279.23	59.01	-	280.24	C18H32O2	[M-H]-	(9Z,11E)-Octadecadienoic acid	Lipids	Free fatty acids	2540-56-9	25166	23348	25360	35293	34239	29706	C04056	ko00591
mws1491	279.23	279.23	-	280.24	C18H32O2	[M-H]-	Linoleic acid	Lipids	Free fatty acids	60-33-3	23743000	23581000	23464000	31439000	27861000	27066000	C01595	ko00591,ko01040,ko01100
YC512118	282.28	247.24	-	281.272	C18H35NO	[M+H]+	Oleamide (9-Octadecenamide)	Lipids	Free fatty acids	301-02-0	166970	119960	131990	98615	182950	139340	C19670	--
mws2623	281.25	281.25	-	282.256	C18H34O2	[M-H]-	11-Octadecanoic acid(Vaccenic acid)	Lipids	Free fatty acids	506-17-2	5402600	6561700	5696300	7888700	8236200	8676600	C21944	--
mws0396	281.25	281.25	-	282.256	C18H34O2	[M-H]-	Elaidic Acid	Lipids	Free fatty acids	112-79-8	18106000	19974000	18038000	26113000	26337000	26991000	C01712	--
Zmyn005026	283.26	283.26	-	284.272	C18H36O2	[M-H]-	16-Methylheptadecanoic acid	Lipids	Free fatty acids	2724-58-5	56654000	60217000	54734000	54924000	49855000	51876000	C20356	--
pmb0885	291	190.9	6.71	290.188	C18H26O3	[M+H]+	4-Oxo-9Z,11Z,13E,15E-Octadecatetraenoic Acid	Lipids	Free fatty acids	-	12102	13788	9016	9	9	9	--	--
pmb2792	293.21	193.1	7.81	294.219	C18H30O3	[M-H]-	13-Hydroxy-6,9,11-octadecatrienoic acid	Lipids	Free fatty acids	74784-20-6	72719	38131	42567	53447	33871	47951	--	--
pmb2799	295.23	195.2	-	296.235	C18H32O3	[M-H]-	12,13-Epoxy-9-Octadecenoic Acid	Lipids	Free fatty acids	6799-85-5	10565	14070	8166.4	22965	20595	31574	C14826	ko00591,ko01100
Rfmb091	295.23	195.14	-	296.235	C18H32O3	[M-H]-	9S-Hydroxy-10E,12Z-octadecadienoic acid	Lipids	Free fatty acids	15514-85-9	287010	217100	190790	385530	300210	403770	C14767	ko00591
Lmbn005662	295.23	171.1	-	296.235	C18H32O3	[M-H]-	9(10)-EpOME;(9R,10S)-(12Z)-9,10-Epoxyoctadecenoic acid	Lipids	Free fatty acids	16833-56-0	34405	34099	26257	57264	44537	81102	C14825	ko00591,ko01100
pmf0297	297.32	183.1	-	298.324	C20H42O	[M-H]-	1-Eicosanol	Lipids	Free fatty acids	629-96-9	38039	40945	32938	36039	29397	45267	--	--
Zmyn005384	299.26	253.26	-	300.266	C18H36O3	[M-H]-	2R-Hydroxyoctadecanoic Acid	Lipids	Free fatty acids	26633-48-7	24636	30282	23507	44970	45534	44616	C03042	--
mws0369	303.23	258.9	-	304.24	C20H32O2	[M-H]-	Arachidonic Acid	Lipids	Free fatty acids	506-32-1	9	9	9	28592	31086	63084	C00219	ko00590,ko00591,ko01040,ko01100
pmn001610	307.26	307.3	-	308.272	C20H36O2	[M-H]-	Eicosadienoic acid	Lipids	Free fatty acids	5598-38-9	66636	63540	51220	220320	211050	213980	C16525	ko01040
pmb2791	309.21	209.1	7.55	310.1	C18H30O4	[M-H]-	9-Hydroperoxy-10E,12,15Z-octadecatrienoic acid	Lipids	Free fatty acids	111004-08-1	15184	19374	19084	8549	8830.3	10264	C16321	ko00592,ko01110
pmn001606	309.28	309.28	-	310.287	C20H38O2	[M-H]-	Eicosenoic acid	Lipids	Free fatty acids	26764-41-0	646850	397550	404800	685610	982020	904160	C16526	ko01040
Lmbn004685	311.22	223.17	-	312.23	C18H32O4	[M-H]-	5S,8R-DiHODE; (5S,8R,9Z,12Z)-5,8-Dihydroxyoctadeca-9,12-dienoate	Lipids	Free fatty acids	-	11457	7431.5	8516.1	10111	7075.1	6939.6	C20186	ko00591
pmb2804	311.1	171.3	7.87	312.23	C18H32O4	[M-H]-	13S-Hydroperoxy-9Z,11E-octadecadienoic acid	Lipids	Free fatty acids	33964-75-9	61691	48173	50016	48638	43755	54971	C04717	ko00591,ko01100
pmn001689	311.22	223.17	-	312.23	C18H32O4	[M-H]-	9-Hydroxy-12-oxo-15(Z)-octadecenoic acid	Lipids	Free fatty acids	-	25272	27601	23708	28633	28180	28944	C21924	ko00592,ko01110
Rfmb087	311.22	293.21	-	312.23	C18H32O4	[M-H]-	9-Hydroxy-13-oxo-10-octadecenoic Acid	Lipids	Free fatty acids	-	9	9	9	49000	35001	61811	--	--
Lmbn005487	313.24	251.24	-	314.246	C18H34O4	[M-H]-	12,13-DHOME; (9Z)-12,13-Dihydroxyoctadec-9-enoic acid	Lipids	Free fatty acids	263399-35-5	33682	45560	33943	574620	442610	450670	C14829	ko00591
pmn001691	327.22	291.2	-	328.225	C18H32O5	[M-H]-	9,12,13-Trihydroxy-10,15-octadecadienoic acid	Lipids	Free fatty acids	-	19543	12737	13155	20280	21160	19097	--	--
pmn001694	329.23	229.15	-	330.241	C18H34O5	[M-H]-	9,10,13-Trihydroxy-11-Octadecenoic Acid	Lipids	Free fatty acids	29907-57-1	263710	142750	156580	871590	775740	729910	C14835	ko00591
pmb2636	335.1	253.1	-	336.23	C20H32O4	[M-H]-	8,15-Dihydroxy-5,9,11,13-eicosatetraenoic acid	Lipids	Free fatty acids	77667-08-4	2188.5	3353.8	1565.4	9621.3	17326	13279	--	--
pmp001276	677.37	677.37	-	676.367	C33H56O14	[M+H]+	1-Linolenoyl-rac-glycerol-diglucoside	Lipids	Free fatty acids	-	194600	228690	217360	1017400	495830	863650	--	--
pmp001271	679.39	263.24	-	678.383	C33H58O14	[M+H]+	1-Linoleoyl-sn-glycerol-diglucoside	Lipids	Free fatty acids	-	331.38	673.76	1158.6	5274.7	2367.5	3260.7	--	--

## Sheet: Table S2
Table S2. List of differentially accumulated metabolites in the L-Sc vs. R-Sc dataset.
Index	Formula	Compounds	Class I	Class II	CAS	L-Sc-1	L-Sc-2	L-Sc-3	R-Sc-1	R-Sc-2	R-Sc-3	VIP	Fold_Change	Log2FC	Type
pme1002	C8H11NO	L-Tyramine	Amino acids and derivatives	Amino acids and derivatives	51-67-2	1838400	548550	991170	19006	33198	35720	1.11243	0.0260275	-5.26382	down
pme0021	C9H11NO2	L-Phenylalanine	Amino acids and derivatives	Amino acids and derivatives	63-91-2	3286300	3873800	2229700	1434300	1542800	1074200	1.02771	0.431458	-1.21271	down
pme0170	C8H16N4O3	N-Acetyl-L-Arginine	Amino acids and derivatives	Amino acids and derivatives	155-84-0	49577	62183	46864	9	9	9	1.14176	0.000170214	-12.5204	down
pme1228	C11H12N2O3	5-Hydroxy-L-tryptophan	Amino acids and derivatives	Amino acids and derivatives	56-69-9	15003	21620	18488	8475.1	6630.8	7948	1.09671	0.418318	-1.25733	down
mws0520	C11H13NO4	N-Acetyl-L-tyrosine	Amino acids and derivatives	Amino acids and derivatives	537-55-3	139200	126010	117290	37151	32285	21245	1.11247	0.237075	-2.07659	down
mws0221	C6H12N2O4S2	L-Cystine	Amino acids and derivatives	Amino acids and derivatives	56-89-3	22627	24067	22327	6278.8	6676.6	7005.5	1.13891	0.2892	-1.78986	down
mws1375	C12H21N3O6	Nicotianamine	Amino acids and derivatives	Amino acids and derivatives	34441-14-0	11441	7460.1	7464.9	9	9	9	1.14088	0.00102405	-9.9315	down
mws0636	C18H20N2O3	L-Phenylalanyl-L-phenylalanine	Amino acids and derivatives	Amino acids and derivatives	2577-40-4	14598	15388	15689	9048.9	6782.3	5224.2	1.06546	0.460983	-1.11721	down
mws0582	C11H19N3O6S	S-(Methyl)glutathione	Amino acids and derivatives	Amino acids and derivatives	2922-56-7	25109	31964	25274	10115	13068	10484	1.10504	0.408843	-1.29038	down
pme1286	C14H20N6O5S	S-(5'-Adenosy)-L-homocysteine	Amino acids and derivatives	Amino acids and derivatives	979-92-0	11423	9290.6	12796	9	9	9	1.14196	0.000805739	-10.2774	down
pmb0069	C7H7NO	Benzamide	Phenolic acids	Phenolic acids	55-21-0	9135700	4451900	3849500	243360	186920	704370	1.0776	0.065071	-3.94184	down
mws1336	C7H7NO2	4-Aminobenzoic acid	Phenolic acids	Phenolic acids	150-13-0	84306	41941	54655	9	9	9	1.1408	0.000149252	-12.71	down
Lmgn001670	C7H6O3	Salicylic acid	Phenolic acids	Phenolic acids	69-72-7	11728000	10476000	8873900	2120700	2342500	1525400	1.1228	0.192696	-2.3756	down
mws2368	C8H10O2	Tyrosol	Phenolic acids	Phenolic acids	501-94-0	1452900	1306200	1102400	265990	260020	196360	1.12931	0.18707	-2.41835	down
pmb0142	C9H8O3	Caffeic aldehyde	Phenolic acids	Phenolic acids	141632-15-7	38954	36964	33579	11041	6979.7	10759	1.11439	0.262836	-1.92777	down
pme2598	C8H8O4	3,4-Dihydroxybenzeneacetic acid	Phenolic acids	Phenolic acids	102-32-9	68254	93532	103700	9	9	9	1.14193	0.0001017	-13.2634	down
pmb2795	C10H10O3	4-Methoxycinnamic acid	Phenolic acids	Phenolic acids	830-09-1	39499	39387	44555	3565.5	6238.7	4327.6	1.12756	0.114482	-3.1268	down
mws2212	C9H8O4	Caffeic acid	Phenolic acids	Phenolic acids	331-39-5	3396200	2839300	2901000	213110	271110	133110	1.12829	0.0675674	-3.88753	down
mws1198	C10H12O3	Methyl 3-(4-hydroxyphenyl)propionate	Phenolic acids	Phenolic acids	5597-50-2	146100	98697	120820	9	9	9	1.1418	7.38478e-05	-13.7251	down
mws1212	C11H12O4	Methyl ferulate	Phenolic acids	Phenolic acids	2309-07-1	224670	355910	316050	67440	91493	79201	1.10739	0.265588	-1.91274	down
pmb2620	C11H12O4	3,4-Dimethoxycinnamic acid	Phenolic acids	Phenolic acids	14737-89-4	219940	307330	277430	61438	74708	46906	1.115	0.227479	-2.1362	down
pmn001669	C12H14O5	Methyl sinapate	Phenolic acids	Phenolic acids	20733-94-2	7766.5	4665	5974.2	9	9	9	1.14093	0.00146694	-9.41298	down
mws1297	C13H18O6	Benzyl glucoside	Phenolic acids	Phenolic acids	4304-12-5	7932.2	3630.4	11916	9	9	9	1.1368	0.00114998	-9.76417	down
Lmhn002926	C13H12O7	p-Coumaroylmalic acid	Phenolic acids	Phenolic acids	-	85768	150760	165830	9	9	9	1.1414	6.71044e-05	-13.8632	down
Lmln001195	C14H18O7	Picein (4-Acetylphenyl-glucoside)	Phenolic acids	Phenolic acids	530-14-3	7460.8	11334	13538	9	9	9	1.14115	0.000835065	-10.2258	down
Zmhn000892	C13H18O8	4-O-Glucosyl-3,4-dihydroxybenzyl alcohol	Phenolic acids	Phenolic acids	-	317630	546860	357100	67815	110820	100060	1.08956	0.228141	-2.132	down
pmb2871	C13H16O9	2,5-Dihydroxybenzoic acid O-glucoside	Phenolic acids	Phenolic acids	-	3893800	5827100	5759400	2077500	1778200	1831900	1.10123	0.367409	-1.44454	down
pmn001367	C13H16O9	Protocatechuic acid-4-O-glucoside	Phenolic acids	Phenolic acids	-	3698900	4576500	5337300	1678300	1919400	2117500	1.09657	0.419843	-1.25208	down
pmn001553	C14H20O8	Cimidahurinine	Phenolic acids	Phenolic acids	142542-89-0	172600	426810	408530	7985.1	6182.3	4250.1	1.12693	0.0182724	-5.77419	down
Hmtn001120	C14H20O8	5-(2-Hydroxyethyl)-2-O-glucosylphenol	Phenolic acids	Phenolic acids	-	7987300	18286000	17715000	505040	301580	253530	1.12571	0.0241007	-5.37478	down
pmn001419	C15H18O8	1-O-[(E)-p-Cumaroyl]-D-glucose	Phenolic acids	Phenolic acids	-	4081600	4071000	4182200	173550	167320	179860	1.14208	0.0422163	-4.56605	down
Zmhn002301	C15H18O8	p-Coumaric acid-4-O-glucoside	Phenolic acids	Phenolic acids	117405-48-8	1906500	2055900	1955100	100380	72695	87378	1.14069	0.044014	-4.50589	down
pmn001518	C13H16O10	1-O-Galloyl-D-glucose*	Phenolic acids	Phenolic acids	58511-73-2	4581300	4877700	7748700	1132200	1065000	909790	1.12057	0.180558	-2.46946	down
Lmmn001294	C14H20O9	Koaburaside	Phenolic acids	Phenolic acids	41653-73-0	1843400	1548600	1582000	622810	515800	477960	1.12741	0.325004	-1.62147	down
pmb3068	C16H18O8	1-O-p-Coumaroylquinic acid*	Phenolic acids	Phenolic acids	-	142620	154950	176350	9	9	9	1.14218	5.69716e-05	-14.0994	down
pma6460	C16H18O8	4-O-p-Coumaroylquinic acid	Phenolic acids	Phenolic acids	32451-86-8	186950	176790	208150	9	9	9	1.14218	4.72119e-05	-14.3705	down
pmb3074	C16H18O8	5-O-p-Coumaroylquinic acid*	Phenolic acids	Phenolic acids	1899-30-5	926590	641920	462480	7866.9	12754	25357	1.11591	0.0226382	-5.4651	down
pmn001420	C15H18O9	1-O-[(E)-Caffeoyl]-D-glucose	Phenolic acids	Phenolic acids	-	2527300	3138200	3370500	263020	237130	178040	1.13655	0.0750542	-3.73592	down
Zmhn001793	C15H18O9	6-O-Caffeoyl-D-glucose*	Phenolic acids	Phenolic acids	-	1580100	2107000	2117000	179210	180870	146390	1.13764	0.0872607	-3.51852	down
mws0906	C16H22O8	Coniferin	Phenolic acids	Phenolic acids	531-29-3	797570	311360	489910	9	9	9	1.14068	1.68872e-05	-15.8537	down
pme1816	C16H18O9	Neochlorogenic acid(5-O-Caffeoylquinic acid)	Phenolic acids	Phenolic acids	906-33-2	12465000	11236000	14646000	8895.9	7757.6	10060	1.14186	0.000696626	-10.4873	down
mws0178	C16H18O9	Chlorogenic acid	Phenolic acids	Phenolic acids	327-97-9	1160800	1274200	1653800	4313.9	6745	11766	1.13343	0.0055823	-7.48493	down
Zmhn002422	C16H20O9	1-O-Feruloyl-D-Glucose	Phenolic acids	Phenolic acids	-	7516000	7735600	8953900	521300	470350	430800	1.1414	0.0587656	-4.08889	down
pma3724	C17H20O9	1-O-Feruloylquinic acid	Phenolic acids	Phenolic acids	-	120670	203450	152730	2475.2	1235.2	1544.6	1.13624	0.0110202	-6.5037	down
pmb0752	C17H20O9	3-O-Feruloylquinic acid*	Phenolic acids	Phenolic acids	1899-29-2	4201100	4683600	6079400	15315	6866.7	9891.3	1.13961	0.00214333	-8.86593	down
Lmgn003073	C17H20O9	5-O-Feruloylquinic acid*	Phenolic acids	Phenolic acids	-	32269	158450	62308	9	9	9	1.13601	0.000106708	-13.194	down
mws0011	C17H24O9	Syringin	Phenolic acids	Phenolic acids	118-34-3	47010000	30930000	38480000	9	9	9	1.14198	2.31919e-07	-22.0399	down
Zmhn002227	C17H22O10	4-O-Glucosyl-sinapate	Phenolic acids	Phenolic acids	-	5765600	4773100	7941600	9	9	9	1.14209	1.46102e-06	-19.3846	down
HJN003	C17H22O10	1-O-Sinapoyl-D-glucose	Phenolic acids	Phenolic acids	-	4017700	2686500	2785100	56886	21499	45094	1.13124	0.0130124	-6.26396	down
Lmzn001582	C18H28O9	5'-Glucosyloxyjasmanic acid	Phenolic acids	Phenolic acids	-	6904300	3117800	7054400	1825300	981140	864870	1.04207	0.214992	-2.21765	down
pma0110	C18H22O10	4-O-Sinapoylquinic acid	Phenolic acids	Phenolic acids	-	1050100	652260	983560	9	9	9	1.14185	1.00524e-05	-16.6021	down
Lmhn002573	C17H20O11	Sinapoylglucuronic acid	Phenolic acids	Phenolic acids	-	531740	769680	826240	9	9	9	1.14198	1.269e-05	-16.2659	down
pmn001738	C17H24O11	Oleoside 11-methyl ester	Phenolic acids	Phenolic acids	60539-23-3	40883	75176	58221	9	9	9	1.14126	0.000154923	-12.6562	down
Lmhn001773	C19H13NO10	Caffeoylnicotinoyltartaric acid	Phenolic acids	Phenolic acids	-	54744	96005	118730	9	9	9	1.14112	0.000100193	-13.2849	down
Lmhn004756	C23H20O10	Cinnamoylferuloyltartaric acid	Phenolic acids	Phenolic acids	-	17164	11368	11965	9	9	9	1.14123	0.000666716	-10.5506	down
Zmhn002508	C21H28O12	4-p-Cumaroyl-rhamnosyl-(1→6)-D-glucose	Phenolic acids	Phenolic acids	-	96588	82410	152920	9	9	9	1.14168	8.13454e-05	-13.5856	down
Zmhn002764	C22H22O12	4-O-(6'-O-Glucosylcaffeoyl)-3,4-dihydroxybenzoic acid	Phenolic acids	Phenolic acids	-	157960	133930	213730	9	9	9	1.14199	5.33998e-05	-14.1928	down
Lmnn002886	C23H26O11	1'-O-(3,4-Dihydroxyphenethyl)-O-caffeoyl-glucoside	Phenolic acids	Phenolic acids	-	301660	227700	568880	9	9	9	1.14119	2.45848e-05	-15.3119	down
pmb3064	C22H28O13	3-O-p-Coumaroylquinic acid O-glucoside	Phenolic acids	Phenolic acids	-	129400	202060	210980	9	9	9	1.14178	4.97751e-05	-14.2942	down
Hmbn002692	C22H30O14	6'-O-Feruloyl-D-sucrose	Phenolic acids	Phenolic acids	118230-77-6	91209	105860	89635	30124	31712	29803	1.13585	0.319629	-1.64553	down
pmb2554	C23H30O14	5-O-Feruloyl quinic acid glucoside	Phenolic acids	Phenolic acids	-	79859	112820	157090	9	9	9	1.14158	7.71938e-05	-13.6612	down
pmb0824	C25H28O13	Syringic acid-4-O-(6''-feruloyl)glucoside	Phenolic acids	Phenolic acids	-	48134	41568	39664	9	9	9	1.14191	0.00020871	-12.2262	down
pmb2936	C28H32O14	Disinapoyl glucoside	Phenolic acids	Phenolic acids	-	4065.3	5809.8	5121.4	9	9	9	1.14159	0.00180042	-9.11745	down
mws1153	C31H38O16	2'-Acetylacteoside	Phenolic acids	Phenolic acids	94492-24-7	58129	40968	54696	9	9	9	1.14186	0.000175561	-12.4757	down
Lmgn002250	C31H34O17	Dicaffeoylquinic acid-O-glucoside	Phenolic acids	Phenolic acids	-	47672	44108	49623	9	9	9	1.14216	0.000190944	-12.3546	down
pme0040	C5H5N5	Adenine	Nucleotides and derivatives	Nucleotides and derivatives	73-24-5	2982400	2550800	4986800	1090200	1050800	713880	1.07235	0.271376	-1.88163	down
pme0033	C5H4N4O	Hypoxanthine	Nucleotides and derivatives	Nucleotides and derivatives	68-94-0	1422700	1144500	1553600	59904	68450	43839	1.13713	0.0417863	-4.58083	down
pme1109	C5H5N5O	Guanine	Nucleotides and derivatives	Nucleotides and derivatives	73-40-5	1485100	2081900	1564100	262950	175100	186400	1.1299	0.121699	-3.03861	down
pme0183	C5H5N5O	Isoguanine	Nucleotides and derivatives	Nucleotides and derivatives	3373-53-3	1737300	1464900	2608600	606230	663470	578940	1.09249	0.318139	-1.65227	down
pme3732	C9H13N3O5	Cytidine	Nucleotides and derivatives	Nucleotides and derivatives	65-46-3	1469400	1673500	2045300	1031100	691970	677620	1.0573	0.462721	-1.11178	down
mws0248	C9H12N2O6	Uridine	Nucleotides and derivatives	Nucleotides and derivatives	58-96-8	1332000	1435400	1850000	885530	657160	649940	1.07397	0.474862	-1.07442	down
pme1474	C11H15N5O3S	5'-Deoxy-5'-(methylthio)adenosine	Nucleotides and derivatives	Nucleotides and derivatives	2457-80-9	9033300	8820400	6790300	1893300	1601700	1204100	1.12202	0.190679	-2.39078	down
pmc0066	C10H13N4O7P	2'-Deoxyinosine-5'-monophosphate	Nucleotides and derivatives	Nucleotides and derivatives	3393-18-8	14280000	10818000	13418000	2134100	1524700	2847200	1.11565	0.168917	-2.56562	down
mws0675	C11H15N2O8P	β-Nicotinamide mononucleotide	Nucleotides and derivatives	Nucleotides and derivatives	1094-61-7	124910	216730	140200	70399	73962	65223	1.04936	0.434966	-1.20103	down
pme3007	C9H14N2O12P2	Uridine 5'-diphosphate	Nucleotides and derivatives	Nucleotides and derivatives	27821-45-0	11145	6545.7	6458.4	9	9	9	1.14017	0.00111805	-9.80479	down
pmb0530	C21H27N7O14P2	Nicotinic acid adenine dinucleotide	Nucleotides and derivatives	Nucleotides and derivatives	53-84-9	387770	270370	286650	130110	147750	116820	1.09196	0.417744	-1.25931	down
mws0057	C21H22O11	Eriodictyol-7-O-glucoside	Flavonoids	Dihydroflavones	38965-51-4	298620	230440	155250	9	9	9	1.14091	3.94558e-05	-14.6294	down
pme0001	C28H34O15	Hesperetin-7-O-neohesperidoside(Neohesperidin)	Flavonoids	Dihydroflavones	13241-33-3	321460	414670	344540	10512	16502	4679.3	1.11896	0.0293275	-5.0916	down
mws0036	C28H34O15	Hesperetin-7-O-rutinoside (Hesperidin)*	Flavonoids	Dihydroflavones	520-26-3	294380	333870	361240	12773	19549	14140	1.13685	0.0469555	-4.41256	down
pme1598	C22H24O11	Hesperetin-5-O-glucoside	Flavonoids	Dihydroflavonol	69651-80-5	732490	1194800	1351600	9	9	9	1.1418	8.23449e-06	-16.8899	down
pmb0550	C21H21O11+	Cyanidin-3-O-glucoside (Kuromanin)	Flavonoids	Anthocyanins	47705-70-4	178100	206650	145500	9	9	9	1.14167	5.09194e-05	-14.2614	down
pmf0027	C21H21O11+	Cyanidin-3-O-galactoside	Flavonoids	Anthocyanins	142506-26-1	291680	247420	121080	9	9	9	1.13986	4.08979e-05	-14.5776	down
pmf0203	C22H23O11+	Peonidin-3-O-glucoside	Flavonoids	Anthocyanins	68795-37-9	99845	171370	224400	6631.7	12626	17061	1.09897	0.0732801	-3.77044	down
pme1398	C21H21O12+	Delphinidin-3-O-glucoside (Mirtillin)	Flavonoids	Anthocyanins	50986-17-9	339490	743780	942230	29876	33505	28934	1.11987	0.0455764	-4.45557	down
pmb0545	C23H25O11+	Rosinidin-3-O-glucoside	Flavonoids	Anthocyanins	-	209160	426650	213190	9	9	9	1.14071	3.18021e-05	-14.9405	down
pme1773	C27H31O15+	Cyanidin-3-O-rutinoside (Keracyanin)	Flavonoids	Anthocyanins	28338-59-2	15793	11472	10881	9	9	9	1.1413	0.000707807	-10.4644	down
pme3256	C27H31O16+	Delphinidin-3-O-rutinoside	Flavonoids	Anthocyanins	15674-58-5	12637	10752	21606	9	9	9	1.14091	0.000600067	-10.7026	down
Smsp001641	C28H33O16+	Petunidin-3-O-rutinoside	Flavonoids	Anthocyanins	-	35463	61272	85224	18189	8832.7	7428.4	1.05013	0.189329	-2.40103	down
Lmpp003958	C32H31O14+	Malvidin-3-O-(6''-O-p-coumaroyl)glucoside	Flavonoids	Anthocyanins	-	30815000	28947000	34665000	702000	453320	579140	1.14053	0.0183683	-5.76664	down
Zmmp003478	C37H39O18+	Petunidin-3-O-(6''-O-p-coumaroyl)glucoside-5-O-rhamnoside	Flavonoids	Anthocyanins	-	8186100	8268200	8786000	140340	33128	86038	1.12631	0.0102814	-6.60382	down
Zmmp003779	C37H39O18+	Petunidin-3-O-(6''-O-p-coumaroyl)rutinoside	Flavonoids	Anthocyanins	-	507690	370780	541790	9	9	9	1.14202	1.90106e-05	-15.6828	down
P4111	C16H12O7	selagin	Flavonoids	Flavones	-	2510900	4189200	3354400	40543	1968.8	9311.3	1.09743	0.00515422	-7.60003	down
Lmzp004885	C17H14O7	Tricin (5,7,4'-Trihydroxy-3',5'-dimethoxyflavone)	Flavonoids	Flavones	520-32-1	80708	93853	128180	6370	6248.6	20564	1.07582	0.109607	-3.18959	down
mws1474	C18H16O7	5,7-Dihydroxy-3',4',5'-trimethoxyflavone	Flavonoids	Flavones	18103-42-9	15718	25556	26596	5685.5	6432.4	2512.2	1.05305	0.215561	-2.21383	down
Lmlp003531	C21H20O11	Luteolin-3'-O-glucoside	Flavonoids	Flavones	5154-41-6	2391000	2886800	3223900	107270	121120	71498	1.13643	0.0352739	-4.82526	down
pme2459	C21H20O11	Luteolin-7-O-glucoside (Cynaroside)	Flavonoids	Flavones	5373-11-5	14139000	13746000	11318000	25266	21919	20041	1.14163	0.00171482	-9.18773	down
Xmyp005654	C21H20O11	Kaempferol-4'-O-glucoside	Flavonoids	Flavones	-	2277700	2603500	2956200	84362	99420	62978	1.13834	0.0314849	-4.98919	down
Hmpp003270	C21H20O11	Luteolin-4'-O-glucoside	Flavonoids	Flavones	6920-38-3	2185800	2651700	3140700	99321	128450	74496	1.13536	0.0378866	-4.72217	down
pmp000120	C22H22O11	Diosmetin-6-C-glucoside	Flavonoids	Flavones	-	79346	110330	87263	9	9	9	1.14182	9.74944e-05	-13.3243	down
Lmjp003295	C22H22O12	6-Methoxykaempferol-3-O-glucoside	Flavonoids	Flavones	63422-27-5	8944800	10236000	11369000	975180	952680	894120	1.14073	0.0923731	-3.43638	down
Lmhp206353	C23H24O12	Tricin-4'-O-glucoside	Flavonoids	Flavones	-	1271100	2535700	2238200	18645	68857	39063	1.11364	0.0209371	-5.57779	down
pmb3042	C23H24O12	Tricin-5-O-Glucoside*	Flavonoids	Flavones	32769-00-9	29919	27462	51785	9	9	9	1.14137	0.00024733	-11.9813	down
pmb0736	C23H24O12	Tricin-7-O-Glucoside*	Flavonoids	Flavones	32769-01-0	1230400	2348500	1852900	96656	175490	91182	1.11769	0.0668891	-3.90209	down
pmb0745	C26H24O10	Tricin-4'-O-syringyl alcohol	Flavonoids	Flavones	-	2439.9	1885.7	5216.1	9	9	9	1.13696	0.00282968	-8.46514	down
pmb3045	C23H22O13	Tricin-7-O-Glucuronide	Flavonoids	Flavones	-	2143300	1551400	1383000	21479	18848	54426	1.12338	0.0186606	-5.74386	down
Hmcp002187	C23H24O13	Limocitrin-3-O-galactoside	Flavonoids	Flavones	-	937850	1266200	1190900	61476	55191	39901	1.13724	0.0461179	-4.43853	down
pmb0565	C23H24O13	Syringetin-3-O-glucoside	Flavonoids	Flavones	40039-49-4	326310	1022200	956010	9	9	9	1.14004	1.17161e-05	-16.3811	down
HJAP006	C23H24O13	Syringetin-7-O-glucoside*	Flavonoids	Flavones	-	1044200	1370200	1301700	71285	62132	31853	1.12843	0.044474	-4.49089	down
pmb3041	C23H22O14	Tricin-7-O-saccharic acid	Flavonoids	Flavones	-	725080	810310	898650	142340	147380	170220	1.13667	0.188962	-2.40384	down
pmb0746	C27H26O11	Tricin-4'-O-guaiacylglycerol	Flavonoids	Flavones	-	22518	15226	37617	9	9	9	1.14029	0.000358276	-11.4466	down
pmb0720	C26H26O15	Tricin-7-O-(6''-Malonyl)Glucoside	Flavonoids	Flavones	-	32652	36817	23248	7634.7	3970.9	9173	1.06852	0.224108	-2.15774	down
pme0368	C27H30O14	Apigenin-7-O-rutinoside (Isorhoifolin)	Flavonoids	Flavones	552-57-8	251290	201660	197140	8910.6	12919	8582.9	1.13572	0.046782	-4.4179	down
pmp001079	C27H30O15	Luteolin-7-O-neohesperidoside (Lonicerin)	Flavonoids	Flavones	25694-72-8	363300	261270	248880	11411	9505.1	34452	1.09553	0.0633901	-3.9796	down
pmp000593	C27H30O15	Luteolin-7-O-rutinoside	Flavonoids	Flavones	3563-98-2	4348800	4537400	3411400	18843	18420	43566	1.13328	0.00657275	-7.24929	down
mws1073	C27H30O15	Apigenin-6,8-di-C-glucoside	Flavonoids	Flavones	23666-13-9	1953100	2073500	2241500	82024	55221	46420	1.13834	0.0293015	-5.09288	down
mws1661	C28H32O15	Diosmetin-7-O-rutinoside (Diosmin)	Flavonoids	Flavones	520-27-4	5932500	5265800	5771900	153890	117200	207180	1.13716	0.0281829	-5.14903	down
pmp001080	C28H32O15	Diosmetin-7-O-Neohesperidoside (Neodiosmin)	Flavonoids	Flavones	38665-01-9	682390	680010	701410	79718	78686	102650	1.13766	0.126491	-2.98289	down
pmp000241	C27H28O17	Luteolin-6-C-(2''-glucuronyl)glucoside	Flavonoids	Flavones	-	237910	438250	417160	14269	6101.2	12329	1.12502	0.0299082	-5.06332	down
Hmjp002999	C28H32O16	Isorhamnetin-3-O-rutinoside (Narcissin)	Flavonoids	Flavones	604-80-8	1270400	2017200	1833200	136370	107500	187260	1.12586	0.0841919	-3.57017	down
HJN051	C28H32O16	Tamarixetin-3-O-rutinoside	Flavonoids	Flavones	-	11124000	19305000	18848000	1272000	1038900	1707400	1.12379	0.0815451	-3.61626	down
pmp001289	C28H28O18	Chrysoeriol-7-O-(2''-O-glucuronyl)glucuronide	Flavonoids	Flavones	-	2381800	1679000	3703300	9	9	9	1.14174	3.47754e-06	-18.1335	down
Hmgp002953	C29H32O17	Tricin-7-O-(2''-O-rhamnosyl)galacturonide	Flavonoids	Flavones	89915-54-8	7597.9	5841.4	6755.3	9	9	9	1.14183	0.00133699	-9.54679	down
pmb0713	C29H34O17	Tricin-7-O-(2''-O-glucosyl)glucoside	Flavonoids	Flavones	-	231540	353850	323030	20934	8115.1	19065	1.11784	0.0529646	-4.23883	down
pmb0725	C33H32O15	Tricin-7-O-(2''-feruloyl)glucoside	Flavonoids	Flavones	-	6776	13601	13450	9	9	9	1.14012	0.000798179	-10.291	down
Hmgp002564	C29H30O19	Tricin-7-O-glucuronyl(2→1)glucuronide	Flavonoids	Flavones	83097-44-3	7768700	7606500	13348000	29554	14267	12333	1.13793	0.00195501	-8.99861	down
pmb1312	C33H36O16	Tricin-4'-O-(β-guaiacylglycerol)ether-7-O-glucoside	Flavonoids	Flavones	-	12136	13090	24780	3019	4595.2	3031.6	1.07956	0.21289	-2.23182	down
pmb0738	C34H34O16	Tricin-7-O-(2''-Sinapoyl)glucoside	Flavonoids	Flavones	-	5343.7	3038.8	2015.6	9	9	9	1.13592	0.00259663	-8.58914	down
HJAP128	C34H42O20	Isorhamnetin-3-O-rutinoside-7-O-rhamnoside	Flavonoids	Flavones	-	8389000	8565800	7917700	130430	29767	80598	1.12566	0.00968117	-6.6906	down
Lmmp004808	C39H38O22	Tricin-7-O-[(2''-Feruloyl)glucuronyl](2→1)glucuronide	Flavonoids	Flavones	-	2410100	2340800	2387400	9	9	9	1.14213	3.78241e-06	-18.0123	down
Lmmp004600	C40H40O23	Tricin-7-O-[(2''-Sinapoyl)glucuronyl](2→1)glucuronide	Flavonoids	Flavones	-	1340600	1075500	1258200	9	9	9	1.14209	7.34834e-06	-17.0542	down
HJAP123	C40H52O25	Isorhamnetin-3-O-rutinoside-7-O-rutinoside	Flavonoids	Flavones	-	137660	174900	197430	3920.2	826.03	3282.3	1.11489	0.0157425	-5.98919	down
Hmmp002324	C41H54O25	Tricin-4'-O-rutinoside-7-O-rutinoside	Flavonoids	Flavones	-	17455	23292	30365	9	9	9	1.1416	0.000379683	-11.3629	down
Lmdp003808	C16H12O7	Azaleatin (5-O-Methylquercetin)	Flavonoids	Flavonols	529-51-1	104310	94778	167550	9	9	9	1.14177	7.36421e-05	-13.7291	down
mws2209	C21H20O11	Kaempferol-3-O-glucoside (Astragalin)	Flavonoids	Flavonols	480-10-4	2421900	2905500	2815500	111060	99020	44855	1.12857	0.0313076	-4.99734	down
mws0045	C21H20O11	Quercetin-3-O-rhamnoside(Quercitrin)	Flavonoids	Flavonols	522-12-3	14636	16891	17283	9	9	9	1.14213	0.000553165	-10.82	down
mws0913	C21H20O11	Kaempferol-3-O-galactoside (Trifolin)	Flavonoids	Flavonols	23627-87-4	649290	691200	918770	114090	165220	88223	1.11417	0.162678	-2.6199	down
mws0089	C21H20O11	Kaempferol-7-O-glucoside	Flavonoids	Flavonols	16290-07-6	702170	641870	753300	113200	152280	60671	1.09954	0.155507	-2.68495	down
mws0091	C21H20O12	Quercetin-3-O-glucoside (Isoquercitrin)	Flavonoids	Flavonols	482-35-9	831450	1096500	1570100	10268	16550	23860	1.12993	0.0144875	-6.10905	down
mws0061	C21H20O12	Quercetin-3-O-galactoside (Hyperin)	Flavonoids	Flavonols	482-36-0	1341400	2489900	2444300	15948	30927	47142	1.12334	0.0149814	-6.06069	down
mws1329	C21H20O12	Quercetin-7-O-glucoside*	Flavonoids	Flavonols	491-50-9	541930	840150	949840	9	9	9	1.14186	1.15784e-05	-16.3982	down
pmp001309	C21H20O12	6-Hydroxykaempferol-7-O-glucoside	Flavonoids	Flavonols	-	2874400	4659200	3839300	470420	467910	1253500	1.05479	0.192724	-2.37539	down
mws0856	C21H20O12	Spiraeoside	Flavonoids	Flavonols	20229-56-5	757130	1195000	1360800	9	9	9	1.14185	8.14989e-06	-16.9048	down
Lmdp003286	C21H20O12	Isohyperoside	Flavonoids	Flavonols	35589-21-0	1410300	1804800	2280300	9	9	9	1.14207	4.9132e-06	-17.6349	down
Lmjp002906	C22H22O12	Rhamnetin-3-O-Glucoside	Flavonoids	Flavonols	27875-34-9	10672000	10911000	11917000	794130	716930	765200	1.14204	0.0679481	-3.87942	down
Lmyp004444	C22H22O12	Tricin-4'-methylether-3'-O-glucoside	Flavonoids	Flavonols	-	268560	356980	594520	9	9	9	1.14153	2.21301e-05	-15.4636	down
Lmcp003788	C22H22O12	Isotamarixin	Flavonoids	Flavonols	-	1227700	2303300	2718400	199710	159230	134580	1.11951	0.0789708	-3.66254	down
Hmcp002207	C22H22O12	Isorhamnetin-7-O-glucoside (Brassicin)	Flavonoids	Flavonols	6743-96-0	5531700	6870100	12513000	149010	74153	77584	1.13213	0.012071	-6.37231	down
pmn001642	C23H20O13	Kaempferol-3-O-(2''-O-acetyl)glucuronide	Flavonoids	Flavonols	-	380740	381050	299920	9	9	9	1.14182	2.54307e-05	-15.2631	down
Lmjp002867	C27H30O15	Kaempferol-3-O-neohesperidoside	Flavonoids	Flavonols	32602-81-6	16565000	18458000	18204000	371320	548330	658250	1.13553	0.0296447	-5.07608	down
pme1605	C27H30O15	Kaempferol-3-O-robinobioside(Biorobin)	Flavonoids	Flavonols	17297-56-2	4799800	3586200	3298700	23610	26854	42724	1.13662	0.00797522	-6.97026	down
pmn001583	C27H30O16	Quercetin-3-O-robinobioside	Flavonoids	Flavonols	52525-35-6	19425000	14947000	17794000	9	9	9	1.14208	5.17578e-07	-20.8817	down
Lmjp002461	C27H30O16	Quercetin-3-O-neohesperidoside	Flavonoids	Flavonols	117611-67-3	10191000	10411000	9224500	9	9	9	1.14205	9.05235e-07	-20.0752	down
mws0059	C27H30O16	Quercetin-3-O-rutinoside (Rutin)	Flavonoids	Flavonols	153-18-4	10104000	17440000	13147000	1217800	2147000	3773800	1.05672	0.175434	-2.511	down
Lmbp002336	C27H30O16	Quercetin-3-O-(2''-O-rhamnosyl)galactoside	Flavonoids	Flavonols	-	2168100	2225400	2055600	16833	20106	11965	1.13995	0.00758307	-7.043	down
pmb0711	C27H30O16	Quercetin-7-O-rutinoside	Flavonoids	Flavonols	147714-62-3	18660000	26057000	21552000	2058200	4493700	6519600	1.05121	0.197249	-2.34191	down
Lmmp002463	C28H32O16	Sexangularetin-3-O-glucoside-7-O-rhamnoside	Flavonoids	Flavonols	-	1240500	1636700	1587500	123290	80373	183450	1.11956	0.0867053	-3.52774	down
Lmmp002963	C28H32O16	6-C-Methylquercetin-3-O-rutinoside	Flavonoids	Flavonols	-	1058300	1002100	1448400	10667	787.53	393.57	1.09737	0.00337668	-8.21018	down
pme1540	C28H32O16	Isorhamnetin-3-O-neohesperidoside*	Flavonoids	Flavonols	55033-90-4	82817	135910	110030	9	9	9	1.14164	8.21275e-05	-13.5718	down
pmp001311	C27H30O17	6-Hydroxykaempferol-7,6-O-Diglucoside	Flavonoids	Flavonols	-	48366	70458	126410	21591	17931	26325	1.03329	0.268507	-1.89697	down
pmp000596	C27H30O17	Quercetin-3-O-(2''-O-galactosyl)glucoside	Flavonoids	Flavonols	56782-99-1	27858	20318	19973	9	9	9	1.14151	0.000396191	-11.3015	down
Hmcp001578	C28H32O17	Isorhamnetin-3,7-O-diglucoside	Flavonoids	Flavonols	6758-51-6	152320	338850	305520	100790	65126	36958	1.00614	0.254646	-1.97343	down
mws1035	C33H40O19	Kaempferol-3-O-robinoside-7-O-rhamnoside (Robinin)	Flavonoids	Flavonols	301-19-9	96503	77429	76635	9	9	9	1.14186	0.000107756	-13.1799	down
HJAP127	C33H40O20	Quercetin-3-O-(2''-O-Rhamnosyl)rutinoside	Flavonoids	Flavonols	55696-57-6	3043800	3090800	3213200	18727	28657	16275	1.13929	0.00681005	-7.19812	down
Hmcp001589	C34H42O21	Isorhamnetin-3-O-rutinoside-4'-O-glucoside	Flavonoids	Flavonols	111393-97-6	121330	218840	194000	92681	69338	55966	1.01777	0.408082	-1.29307	down
pmp001312	C33H40O22	6-Hydroxykaempferol-3,7,6-O-triglycoside	Flavonoids	Flavonols	-	48760	61064	33493	3610.9	4770.7	5908.2	1.1174	0.0997076	-3.32615	down
Hmcp001489	C34H42O22	Isorhamnetin-3-O-(2''-O-glucosyl)galactoside-7-O-glucoside	Flavonoids	Flavonols	-	190110	282960	228440	24712	4416.7	9451.3	1.08964	0.0549957	-4.18454	down
Hmmp002240	C40H50O27	Isorhamnetin-3-O-rutinoside-7-O-(2''-O-glucosyl)glucuronate	Flavonoids	Flavonols	-	36261	59915	60339	9	9	9	1.14151	0.000172507	-12.5011	down
mws1434	C21H20O10	Apigenin-6-C-glucoside (Isovitexin)	Flavonoids	C-flavonoids	29702-25-8	266990	341780	283620	15687	16967	28463	1.12839	0.0684869	-3.86803	down
mws0048	C21H20O10	Apigenin-8-C-Glucoside (Vitexin)*	Flavonoids	C-flavonoids	3681-93-4	285610	329650	307420	22486	27869	20052	1.13821	0.0763071	-3.71204	down
pme1611	C21H22O10	Isohemiphloin	Flavonoids	C-flavonoids	3682-02-8	30811	36814	40427	9	9	9	1.1421	0.00024988	-11.9665	down
pmp001106	C27H30O15	Vitexin-2''-O-glucoside	Flavonoids	C-flavonoids	61360-94-9	298280	334230	390410	14112	15360	9964.6	1.13803	0.038553	-4.69701	down
Lmnp002413	C27H30O15	Luteolin-6-C-rhamnoside-7-O-glucoside	Flavonoids	C-flavonoids	-	56870	42313	48361	9	9	9	1.14188	0.000182996	-12.4159	down
pmp000126	C27H30O16	Luteolin-6,8-di-C-glucoside	Flavonoids	C-flavonoids	29428-58-8	17308	27704	25162	9	9	9	1.14152	0.000384758	-11.3438	down
pmb0665	C27H30O16	Luteolin-8-C-glucoside-7-O-glucoside	Flavonoids	C-flavonoids	-	484970	679580	602350	70263	101580	198760	1.06088	0.209748	-2.25327	down
pmb0618	C28H34O16	Hesperetin-8-C-glucoside-3'-O-glucoside	Flavonoids	C-flavonoids	-	61525	72004	69395	9	9	9	1.14211	0.000133055	-12.8757	down
pmb0672	C37H38O18	Apigenin-6-C-glucoside-7-O-(6''-feruloyl)glucoside	Flavonoids	C-flavonoids	-	16154	19838	18556	9	9	9	1.14203	0.000494977	-10.9804	down
pmb0666	C38H40O19	Apigenin-6-C-glucoside-7-O-(6''-sinapoyl)glucoside	Flavonoids	C-flavonoids	-	16666	29441	29515	9	9	9	1.14112	0.000357039	-11.4516	down
pmb2586	C30H26O13	Gallocatechin-catechin	Flavonoids	Flavanol	-	16721	13305	4288.9	9	9	9	1.13256	0.00078683	-10.3117	down
pmp001164	C23H24O12	Iristectorin B	Flavonoids	Isoflavones	94396-09-5	41643	30398	49329	9	9	9	1.14177	0.00022246	-12.1342	down
Lmhp003217	C28H32O16	2'-Hydoxy,5-methoxyGenistein-O-rhamnosyl-glucoside	Flavonoids	Isoflavones	-	1030800	1782300	1368000	117490	82763	164630	1.11854	0.0872696	-3.51838	down
pmn001378	C26H32O11	Pinoresinol-4-O-glucoside	Lignans and Coumarins	Lignans	41607-20-9	286090	140560	210450	9	9	9	1.14118	4.23795e-05	-14.5263	down
Lmdn001925	C26H34O12	Olivil-4'-O-glucoside	Lignans and Coumarins	Lignans	76880-93-8	14622	28239	27078	9	9	9	1.14076	0.000386051	-11.3389	down
pmn001371	C27H34O12	Eucommin A	Lignans and Coumarins	Lignans	99633-12-2	646710	339030	575050	9	9	9	1.1415	1.72989e-05	-15.819	down
Rfmb25702	C28H34O12	Pinoresinol-4-O-(6''-acetyl)glucoside	Lignans and Coumarins	Lignans	-	88180	72044	70788	5983.8	3683.8	19428	1.0474	0.125948	-2.98909	down
Lmqn001932	C28H36O13	Syringaresinol-4'-O-glucoside	Lignans and Coumarins	Lignans	7374-79-0	1516400	1116200	1045600	61384	35135	124420	1.10409	0.0600672	-4.05728	down
pmn001370	C32H42O16	Pinoresinol-4,4'-O-di-O-glucoside	Lignans and Coumarins	Lignans	63902-38-5	79834	101290	81757	9	9	9	1.1419	0.000102708	-13.2492	down
pmn001372	C33H44O17	Medioresinol-4,4'-di-O-glucoside	Lignans and Coumarins	Lignans	88142-63-6	203690	159660	196240	9	9	9	1.14206	4.82496e-05	-14.3391	down
mws1603	C34H46O18	Eleutheroside E	Lignans and Coumarins	Lignans	39432-56-9	107920	178810	223530	23563	10427	37813	1.05413	0.140718	-2.82912	down
Zmnn007376	C14H12O3	Xanthyletin	Lignans and Coumarins	Coumarins	553-19-5	118810	114770	103480	9	9	9	1.14198	8.01044e-05	-13.6078	down
Lmbp003825	C15H16O8	Skimmin (7-Hydroxycoumarin-7-O-glucoside)	Lignans and Coumarins	Coumarins	93-39-0	590750	531500	1280500	9	9	9	1.14133	1.12371e-05	-16.4414	down
pmb0382	C19H14O6	O-Feruloyl 4-hydroxycoumarin	Lignans and Coumarins	Coumarins	-	360230	459450	441420	9	9	9	1.14208	2.14099e-05	-15.5114	down
mws1015	C15H16O9	Esculin (6,7-DihydroxyCoumarin-6-glucoside)	Lignans and Coumarins	Coumarins	531-75-9	466440	399690	452950	9	9	9	1.14212	2.04688e-05	-15.5762	down
Lmgp003270	C16H16O10	Scopoletin-7-O-glucuronide	Lignans and Coumarins	Coumarins	132752-65-9	1117600	2367500	1375500	20791	7151.6	11419	1.12977	0.00809809	-6.9482	down
mad1424	C17H14O13	Ditartaroyl-hydroxycoumarin	Lignans and Coumarins	Coumarins	-	33305	27593	26968	5335.5	4043.5	3291.2	1.12939	0.144199	-2.79387	down
P2749	C22H23NO12	Acanthoside A	Others	Others	-	85694	75061	52504	9	9	9	1.14115	0.000126607	-12.9474	down
mws0889	C4H8O5	D-Threonic Acid	Others	Saccharide and Alcohol	3909-12-4	1038800	751020	1338600	356930	400840	421490	1.07399	0.376951	-1.40755	down
pme2266	C10H16N2O3S	Biotin	Others	Vitamins	58-85-5	131780	146000	159830	64273	42440	47135	1.11025	0.351564	-1.50814	down
mws0232	C17H20N4O6	Riboflavin	Others	Vitamins	83-88-5	745200	621200	771010	215820	111450	105790	1.1014	0.20261	-2.30322	down
pmb0803	C24H29NO11	Pyridoxine-5'-O-(6''-feruloyl)glucoside	Others	Vitamins	-	12915	29672	24664	9	9	9	1.13999	0.000401481	-11.2824	down
mws0017	C7H19N3	Spermidine	Alkaloids	Phenolamines	124-20-9	100370	96136	80699	28055	22448	30398	1.12292	0.291845	-1.77672	down
HJAP050	C19H21NO5	N-Feruloyl-3-methoxytyramine	Alkaloids	Phenolamines	78510-19-7	44395	49462	43647	7342	5925.7	5056.2	1.13602	0.133261	-2.90768	down
pmp001287	C8H9N	N-Benzylmethylene isomethylamine	Alkaloids	Alkaloids	-	1624600	2030400	1154600	781830	732870	577620	1.03493	0.43503	-1.20081	down
pme2268	C7H7NO2	Trigonelline	Alkaloids	Alkaloids	535-83-1	3497500	2610800	4271800	1537300	1294500	1162900	1.0831	0.384842	-1.37766	down
mws0146	C7H7NO2	Nicotinic Acid Methyl Ester(Methyl Nicotinate)	Alkaloids	Alkaloids	93-60-7	62004	40315	56276	9	9	9	1.1417	0.000170245	-12.5201	down
mws4002	C8H11NO2	Dopamine	Alkaloids	Alkaloids	51-61-6	762940	212360	893830	13245	37755	17704	1.08071	0.0367572	-4.76583	down
P2227	C11H15NO2	salsoline A	Alkaloids	Alkaloids	76419-97-1	30094000	32209000	31932000	1942200	2752600	1359800	1.1301	0.06425	-3.96016	down
pma1840	C14H20NO3+	4-Coumaroylcholine	Alkaloids	Alkaloids	-	24042	23519	24304	10140	12884	10674	1.11989	0.468907	-1.09263	down
pmp001245	C15H22NO4+	Feruloylcholine	Alkaloids	Alkaloids	85927-25-9	41194	44454	67480	6480.8	4411.3	4086.6	1.12727	0.0978182	-3.35375	down
pmp001214	C16H24NO5+	Sinapine	Alkaloids	Alkaloids	18696-26-9	12168	9714.7	5288.1	9	9	9	1.1383	0.000993714	-9.97488	down
mws0005	C10H12N2	Tryptamine	Alkaloids	Plumerane	61-54-1	24303000	23262000	19659000	194070	211750	405400	1.13428	0.0120674	-6.37274	down
Lmmn004145	C38H60O10	3-O-(2-O-Acetyl-glucosyl)oleanolic acid	Terpenoids	Triterpene	-	2750800	4242800	3946400	962450	566240	755270	1.10878	0.208771	-2.26	down
mws0574	C4H8O3	2-Hydroxyisobutyric acid	Organic acids	Organic acids	594-61-6	251390	202810	342140	19651	35685	22778	1.11942	0.0980913	-3.34973	down
mws0267	C3H6O4	DL-Glyceric Acid	Organic acids	Organic acids	473-81-4	96484	39485	82419	24713	18971	19478	1.02972	0.289219	-1.78976	down
mws0192	C4H6O4	Succinic acid	Organic acids	Organic acids	110-15-6	47919000	44139000	52472000	20297000	17825000	18524000	1.13412	0.391932	-1.35132	down
mws0470	C4H6O4	Methylmalonic acid	Organic acids	Organic acids	516-05-2	48836000	43769000	51019000	19920000	18253000	18415000	1.13634	0.394001	-1.34373	down
mws0147	C5H10O3	β-Hydroxyisovaleric acid	Organic acids	Organic acids	625-08-1	179540	151580	127590	68290	55666	51493	1.10286	0.382483	-1.38653	down
pme3096	C3H5NO4	Aminomalonic acid	Organic acids	Organic acids	1068-84-4	1790100	1631900	1902200	761990	675660	673630	1.13471	0.396544	-1.33445	down
pme3154	C6H12O4	Mevalonic acid	Organic acids	Organic acids	150-97-0	132420	103740	133500	63896	59875	31137	1.01157	0.419055	-1.25479	down
Lmmn001643	C9H8O3	2-Hydroxycinnamic acid	Organic acids	Organic acids	583-17-5	131430	91085	95460	9	9	9	1.14166	8.49123e-05	-13.5237	down
mws0159	C9H8O3	Phenylpyruvic acid	Organic acids	Organic acids	156-06-9	162080	169800	225590	25232	41175	43753	1.10713	0.197607	-2.33929	down
Hmbp003234	C12H14O6	1-O-Caffeoylglycerol	Lipids	Glycerol esters	-	117680	86440	162740	12842	12622	11817	1.12896	0.101622	-3.29872	down
Lmhp011562	C21H36O4	1-α-Linolenoyl-glycerol	Lipids	Glycerol esters	-	412070	347780	552200	56972	63881	55068	1.13191	0.134081	-2.89882	down
Lmhp011388	C21H36O4	2-α-Linolenoyl-glycerol	Lipids	Glycerol esters	55268-58-1	360420	343140	383340	188550	155850	153040	1.12565	0.457669	-1.12762	down
Lmhp112042	C21H38O4	1-Linoleoylglycerol	Lipids	Glycerol esters	2277-28-3	195750	137190	201230	84186	82377	78018	1.08804	0.457871	-1.12699	down
Lmhp009526	C27H46O9	2-α-Linolenoyl-glycerol-1-O-glucoside*	Lipids	Glycerol esters	-	139620	157240	173240	45396	15007	21676	1.08052	0.174599	-2.51788	down
Lmhp008513	C33H56O14	2-α-Linolenoyl-glycerol-1,3-di-O-glucoside	Lipids	Glycerol esters	-	77117	130050	109760	37725	25132	26218	1.09203	0.281058	-1.83106	down
Hmqp006235	C21H46N3O9P	LysoPC 18:4	Lipids	Lysophosphatidycholines	-	14791	9993.6	14597	9	9	9	1.1416	0.000685599	-10.5103	down
pmb0865	C26H48NO7P	LysoPC 18:3(2n isomer)*	Lipids	Lysophosphatidycholines	-	25665000	25109000	21911000	14630000	12395000	8713200	1.04824	0.491686	-1.02419	down
Lmhp008233	C23H40NO7P	LysoPE 18:4	Lipids	Lysophosphatidyl ethanolamine	-	4198.7	3136.8	3773.8	9	9	9	1.14171	0.0024304	-8.68459	down
Lmbn005923	C18H30O2	Crepenynic acid	Lipids	Free fatty acids	2277-31-8	183060	178400	192090	83051	68340	67155	1.13162	0.394808	-1.34078	down
mws0367	C18H30O2	α-Linolenic Acid	Lipids	Free fatty acids	463-40-1	9137200	9154300	9346500	3919800	3223800	3235500	1.1344	0.375537	-1.41297	down
mws0366	C18H30O2	γ-Linolenic Acid	Lipids	Free fatty acids	506-26-3	9854600	9331700	9712400	4280200	3659600	3556300	1.13459	0.397807	-1.32986	down
pmb0885	C18H26O3	4-Oxo-9Z,11Z,13E,15E-Octadecatetraenoic Acid	Lipids	Free fatty acids	-	12102	13788	9016	9	9	9	1.14104	0.000773506	-10.3363	down
pme3017	C4H9NO2	2-Aminoisobutyric acid	Amino acids and derivatives	Amino acids and derivatives	62-57-7	688770	717280	894100	1563300	1504700	1536400	1.10919	2.00178	1.00129	up
pme3033	C4H9NO2	N,N-Dimethylglycine	Amino acids and derivatives	Amino acids and derivatives	1118-68-9	208570	160380	191630	1321600	1427000	1064600	1.13319	6.80224	2.76601	up
pme3193	C4H7NO3	N-Acetyl-L-glycine	Amino acids and derivatives	Amino acids and derivatives	543-24-8	10879	13416	8627.3	94044	113880	82025	1.13146	8.80707	3.13866	up
pme0066	C3H7N3O2	Guanidinoacetate	Amino acids and derivatives	Amino acids and derivatives	352-97-6	3507.9	4249.4	3310.5	22498	23789	19535	1.13604	5.94716	2.5722	up
mws0256	C5H11NO2	L-Valine	Amino acids and derivatives	Amino acids and derivatives	72-18-4	3129000	4233600	2854500	9514100	9588000	6522500	1.06785	2.50801	1.32654	up
pme0057	C4H9NO2S	L-Homocysteine	Amino acids and derivatives	Amino acids and derivatives	6027-13-0	3301.7	7231.9	6332.2	75988	79946	51859	1.11432	12.3204	3.62297	up
mws0254	C6H9N3O2	L-Histidine	Amino acids and derivatives	Amino acids and derivatives	71-00-1	151330	137850	115980	1063600	999510	515480	1.10132	6.36437	2.67002	up
pme0128	C6H12N2O3	L-Alanyl-L-Alanine	Amino acids and derivatives	Amino acids and derivatives	1948-31-8	1055.8	3147.8	9180.5	35302	51461	56382	1.02936	10.6952	3.41889	up
pme0124	C7H12N2O3	L-Glycyl-L-proline	Amino acids and derivatives	Amino acids and derivatives	704-15-4	9	9	9	14624	72093	52537	1.13611	5157.56	12.3325	up
mws0260	C6H14N4O2	L-Arginine	Amino acids and derivatives	Amino acids and derivatives	74-79-3	250150	263980	240860	2808900	2602000	804680	1.05334	8.23267	3.04136	up
pme0008	C6H13N3O3	L-Citrulline	Amino acids and derivatives	Amino acids and derivatives	372-75-8	15765	11653	14284	50119	54905	29993	1.07186	3.23766	1.69495	up
mws0250	C9H11NO3	L-Tyrosine	Amino acids and derivatives	Amino acids and derivatives	60-18-4	2978400	6389600	3942000	25024000	19175000	14794000	1.07401	4.43223	2.14803	up
pme0122	C8H16N2O3	N6-Acetyl-L-lysine	Amino acids and derivatives	Amino acids and derivatives	692-04-6	163170	177520	154570	1478300	1349800	597510	1.08797	6.91679	2.7901	up
mws0193	C7H15N3O3	L-Homocitrulline	Amino acids and derivatives	Amino acids and derivatives	1190-49-4	9837	24787	15203	126120	120190	65839	1.07157	6.26466	2.64724	up
pme0278	C7H14N2O4	2,6-Diaminooimelic acid	Amino acids and derivatives	Amino acids and derivatives	583-93-7	8708.5	7150.4	15606	37850	46740	30316	1.05771	3.65188	1.86864	up
pmb2561	C7H13NO3S	N-Acetyl-L-methionine	Amino acids and derivatives	Amino acids and derivatives	65-82-7	58209	48856	24698	375290	370370	243780	1.09908	7.50924	2.90867	up
pme3827	C9H11NO4	3,4-Dihydroxy-L-phenylalanine	Amino acids and derivatives	Amino acids and derivatives	59-92-7	9	9	9	725010	560940	345750	1.14078	60433.3	15.8831	up
mws5037	C9H18N2O3	L-Alanyl-L-leucine	Amino acids and derivatives	Amino acids and derivatives	3303-34-2	19200	23970	16704	59106	74932	39780	1.05874	2.90306	1.53758	up
mws0282	C11H12N2O2	L-Tryptophan	Amino acids and derivatives	Amino acids and derivatives	73-22-3	2385800	2612900	1551800	30820000	22997000	23672000	1.12996	11.8295	3.56431	up
pmb2591	C13H14N2O3	N-Acetyl-L-Tryptophan	Amino acids and derivatives	Amino acids and derivatives	1218-34-4	9063600	8027400	6410000	31525000	27742000	29933000	1.12864	3.79558	1.92432	up
mws0715	C13H16N2O4	Phenylacetyl-L-glutamine	Amino acids and derivatives	Amino acids and derivatives	28047-15-6	7352.1	4231.9	5047.8	27591	22870	14616	1.07003	3.91281	1.9682	up
pmb0464	C16H27NO14	L-Aspartic acid-O-diglucoside	Amino acids and derivatives	Amino acids and derivatives	-	14241	22090	10344	72733	63629	105770	1.09082	5.18762	2.37507	up
mws0628	C7H6O2	4-Hydroxybenzaldehyde	Phenolic acids	Phenolic acids	123-08-0	223300	153980	159970	384180	612810	332120	1.0262	2.47391	1.3068	up
pmp001086	C6H6O3	5-Hydroxymethylfurfural	Phenolic acids	Phenolic acids	67-47-0	14162	21465	12764	39214	60623	81520	1.06363	3.74774	1.90602	up
mws0028	C8H8O4	Vanillic acid	Phenolic acids	Phenolic acids	121-34-6	74825	78152	83537	1845100	1061200	855460	1.12326	15.905	3.99141	up
Hmbp001276	C8H8O4	Gallacetophenone	Phenolic acids	Phenolic acids	528-21-2	763950	894780	811380	2672800	1827800	2593700	1.10624	2.87206	1.52209	up
mws1195	C10H10O3	p-Coumaric acid methyl ester	Phenolic acids	Phenolic acids	3943-97-3	12451	13358	15022	36850	32942	45930	1.1157	2.83417	1.50293	up
pmb2497	C9H10O5	4-Hydroxy-3-methoxymandelate	Phenolic acids	Phenolic acids	55-10-7	90866	62614	80782	273210	304810	319320	1.12544	3.8305	1.93753	up
mws0027	C9H10O5	Syringic acid	Phenolic acids	Phenolic acids	530-57-4	150650	161480	135220	570000	538940	474570	1.13412	3.53976	1.82365	up
pme3443	C11H12O4	Sinapinaldehyde	Phenolic acids	Phenolic acids	4206-58-0	69761	65787	51176	3819500	3349300	3447100	1.14091	56.8534	5.82918	up
mws0853	C11H14O4	Sinapyl alcohol	Phenolic acids	Phenolic acids	537-33-7	14589	15903	14027	91308	66009	107690	1.12623	5.95267	2.57354	up
Lmyp003951	C11H14O5	3-Hydroxy-1-(4-hydroxy-3,5-dimethoxyphenyl)propan-1-one	Phenolic acids	Phenolic acids	-	172140	160510	222140	412540	378360	401690	1.10097	2.14962	1.10408	up
pmb3142	C13H16O8	Salicylic acid-2-O-glucoside	Phenolic acids	Phenolic acids	10366-91-3	844600	1204100	843900	3765100	4343600	4187200	1.12722	4.25081	2.08774	up
pmn001517	C15H22O8	3,4,5-Trimethoxyphenyl-1-O-Glucoside	Phenolic acids	Phenolic acids	-	9831600	11530000	10686000	28396000	20812000	24546000	1.10691	2.30139	1.2025	up
pmb3107	C15H20O10	Glucosyringic Acid	Phenolic acids	Phenolic acids	-	1410000	1144400	1077100	2760500	2139000	2851100	1.08728	2.13427	1.09374	up
Lmbp002309	C17H22O9	Sinapaldehyde-4-O-Glucoside	Phenolic acids	Phenolic acids	154461-65-1	13575	13720	5025.5	55613	68781	77510	1.07927	6.24693	2.64315	up
pmn001660	C20H30O7	Cinncassiol A	Phenolic acids	Phenolic acids	73599-11-8	9	9	9	8242.8	37153	3854.9	1.12287	1824.1	10.833	up
Cmzn005251	C21H22O10	6-O-Caffeoylarbutin	Phenolic acids	Phenolic acids	136172-60-6	9	9	9	147740	184110	123220	1.14182	16854.4	14.0408	up
pmb2654	C19H27NO12	Anthranilate-1-O-Sophoroside	Phenolic acids	Phenolic acids	-	27478	17988	18777	122370	315380	323190	1.10163	11.8447	3.56617	up
Lmhn002321	C21H18O12	Vnilloylcaffeoyltartaric acid	Phenolic acids	Phenolic acids	-	8816.2	11329	4031.9	317580	156250	76891	1.08122	22.7786	4.50961	up
pmb2507	C5H11O7P	2-Deoxyribose-1-phosphate	Nucleotides and derivatives	Nucleotides and derivatives	17210-42-3	125320	176400	121320	2181100	1894500	959470	1.11161	11.9021	3.57315	up
pme1194	C9H13N3O4	2'-Deoxycytidine	Nucleotides and derivatives	Nucleotides and derivatives	951-77-9	69627	73127	60920	224530	158890	166180	1.10682	2.69843	1.43212	up
pme3882	C9H12N2O5	2'-Deoxyuridine	Nucleotides and derivatives	Nucleotides and derivatives	951-78-0	9	9	9	12644	12421	12624	1.14212	1395.89	10.447	up
pme0264	C10H14N2O5	Thymidine	Nucleotides and derivatives	Nucleotides and derivatives	50-89-5	72970	65570	60710	505980	353490	472450	1.13217	6.68467	2.74086	up
pme3961	C10H13N5O3	2'-Deoxyadenosine	Nucleotides and derivatives	Nucleotides and derivatives	958-09-8	36054	28327	37789	1071200	713050	1011100	1.13605	27.3598	4.77399	up
pme0230	C10H13N5O4	Adenosine	Nucleotides and derivatives	Nucleotides and derivatives	58-61-7	1225000	827770	1136000	20161000	12568000	9470000	1.11791	13.2336	3.72614	up
mws1060	C10H12N4O5	9-(Arabinosyl)hypoxanthine	Nucleotides and derivatives	Nucleotides and derivatives	7013-16-3	69996	55673	53959	337590	265560	126020	1.03285	4.05933	2.02124	up
pme3967	C12H17N5O5	2-(Dimethylamino)guanosine	Nucleotides and derivatives	Nucleotides and derivatives	2140-67-2	132960	134910	125530	309340	241610	303890	1.11576	2.17295	1.11966	up
pme3174	C9H14N3O8P	Cytidine 5'-monophosphate(Cytidylic acid)	Nucleotides and derivatives	Nucleotides and derivatives	63-37-6	10134	16079	5466.4	469310	358260	355650	1.12589	37.3498	5.22303	up
pme3188	C9H13N2O9P	Uridine 5'-monophosphate	Nucleotides and derivatives	Nucleotides and derivatives	58-97-9	47268	79841	40157	596360	355720	192540	1.05244	6.84311	2.77465	up
pmb0981	C10H14N5O7P	Adenosine 5'-monophosphate	Nucleotides and derivatives	Nucleotides and derivatives	61-19-8	114680	60994	70073	192880	182090	185930	1.04444	2.28243	1.19057	up
pmb0964	C16H23N5O5	Isopentenyladenine-7-N-glucoside	Nucleotides and derivatives	Nucleotides and derivatives	-	3786	15177	8798.8	63960	63197	92976	1.06625	7.92935	2.9872	up
pme2117	C10H15N5O10P2	Adenosine 5'-diphosphate	Nucleotides and derivatives	Nucleotides and derivatives	58-64-0	15969	13129	17145	60490	46522	48155	1.11915	3.35547	1.74651	up
pmb2922	C15H24N2O17P2	Uridine 5'-diphospho-D-glucose	Nucleotides and derivatives	Nucleotides and derivatives	133-89-1	504280	520150	382860	908030	993740	1201400	1.09213	2.20507	1.14082	up
mws0789	C15H12O4	Pinocembrin (Dihydrochrysin)	Flavonoids	Dihydroflavone	480-39-7	24754	14955	9887.7	235590	314200	134060	1.10219	13.7882	3.78536	up
Lmgn003755	C17H14O7	5,7-Dihydroxy-2'-methoxy-3',4'-methyleneoxydihydroisoflavone	Flavonoids	Dihydroisoflavone	-	9	9	9	37298	24680	13198	1.13784	2784.3	11.4431	up
pme0444	C23H25O12+	Malvidin-3-O-glucoside (Oenin)	Flavonoids	Anthocyanin	18470-06-9	9	9	9	24519	13412	32919	1.13933	2624.07	11.3576	up
mws0040	C15H10O4	Chrysin	Flavonoids	Flavones	480-40-0	12039	9000.8	6855.6	100540	135110	77610	1.12375	11.2298	3.48926	up
mws4160	C16H12O5	Wogonin (5,7-Dihydroxy-8-Methoxyflavone)	Flavonoids	Flavones	632-85-9	202890	170720	164920	748360	514620	347230	1.04166	2.99001	1.58015	up
mws0051	C16H12O5	Acacetin	Flavonoids	Flavones	480-44-4	134270	106900	97761	487200	338020	230600	1.04645	3.11515	1.6393	up
mws0129	C16H12O5	Genkwanin (Apigenin 7-methyl ether)	Flavonoids	Flavones	437-64-9	9	9	9	31653	18419	11413	1.13774	2277.22	11.1531	up
Lmjp004941	C16H12O6	Rhamnocitrin (7-Methylkaempferol)	Flavonoids	Flavones	569-92-6	11632	12309	16251	45009	39859	24709	1.04439	2.72634	1.44696	up
pmp000001	C16H12O6	Hispidulin (5,7,4'-Trihydroxy-6-methoxyflavone)	Flavonoids	Flavones	1447-88-7	10125	12160	19015	42240	40304	29987	1.04746	2.72472	1.44611	up
pmb3006	C21H20O10	Apigenin-7-O-glucoside(Cosmosiin)	Flavonoids	Flavones	578-74-5	9	9	9	52350	125620	88497	1.14112	9869.15	13.2687	up
HJN090	C21H22O10	Butin-7-O-glucoside	Flavonoids	Flavones	-	4063.2	1202.9	2402.3	91245	88673	49357	1.11133	29.8987	4.90201	up
HJN087	C21H22O10	Naringenin-4'-O-glucoside	Flavonoids	Flavones	-	9	9	9	91713	95309	54819	1.14098	8957.07	13.1288	up
pmp000579	C22H22O11	Diosmetin-7-O-galactoside	Flavonoids	Flavones	-	238260	249740	310080	7754100	9666400	2163900	1.08775	24.5394	4.61703	up
HJAP135	C24H24O12	Pinocembrin-7-O-(6''-O-malonyl)glucoside	Flavonoids	Flavones	-	34909	35024	33457	27929000	24782000	15125000	1.13968	656.118	9.35781	up
pmb0608	C25H24O14	Chrysoeriol-7-O-(6''-malonyl)glucoside	Flavonoids	Flavones	-	25218	33975	27737	323720	499500	265200	1.12741	12.5206	3.64624	up
pmp000588	C25H24O14	Diosmetin-7-O-(6''-malonyl)glucoside	Flavonoids	Flavones	-	3800.1	1940.3	2722.6	76902	91199	13487	1.03726	21.4567	4.42336	up
HJN076	C27H32O13	Pinocembrin-7-O-neohesperidoside	Flavonoids	Flavones	13241-31-1	4039.7	9509.6	6308.6	1394900	1701000	1628900	1.13756	237.93	7.8944	up
mws1068	C15H10O6	Kaempferol (3,5,7,4'-Tetrahydroxyflavone)	Flavonoids	Flavonols	520-18-3	9	9	9	25657	19841	13120	1.14004	2171.04	11.0842	up
mws0066	C16H12O7	Isorhamnetin	Flavonoids	Flavonols	480-19-3	9	9	9	898880	868540	154740	1.13489	71191.1	16.1194	up
mws0988	C16H12O7	Rhamnetin (7-O-Methxyl Quercetin)	Flavonoids	Flavonols	90-19-7	9	9	9	95572	94838	15163	1.12979	7613.81	12.8944	up
mws0917	C17H14O7	3,7-Di-O-methylquercetin	Flavonoids	Flavonols	2068-02-2	13699	71220	18313	741290	1596400	563320	1.08305	28.1018	4.81259	up
Li512111	C24H24O13	Isorhamnetin-3-O-(6''-acetylglucoside)	Flavonoids	Flavonols	-	9	9	9	215230	370670	38329	1.13029	23119.6	14.4968	up
Hmln002321	C24H22O15	Quercetin-3-O-(6''-malonyl)glucoside	Flavonoids	Flavonols	-	9	9	9	9723.5	10731	7571.4	1.14151	1038	10.0196	up
pmp000589	C24H22O15	Quercetin-7-O-(6''-malonyl)glucoside	Flavonoids	Flavonols	-	4361.9	8277.1	3702.8	39495	37552	18614	1.06434	5.85376	2.54936	up
mws1290	C30H26O13	Kaempferol-3-O-(6''-p-coumaroyl)glucoside (Tiliroside)	Flavonoids	Flavonols	20316-62-5	9	9	9	17497	22193	21236	1.1422	2256.52	11.1399	up
pme3250	C16H12O5	Biochanin A	Flavonoids	Isoflavones	491-80-5	198640	171420	160140	720830	508090	342340	1.04576	2.96352	1.56731	up
mws0918	C16H12O5	Prunetin (5,4'-Dihydroxy-7-methoxyisoflavone)	Flavonoids	Isoflavones	552-59-0	9	9	9	33514	17051	15616	1.139	2451.15	11.2592	up
Hmcn002743	C22H26O8	Lirioresinol A	Lignans and Coumarins	Lignans	21453-71-4	84676	77345	113910	1265900	564680	2638700	1.07612	16.1971	4.01766	up
pmn001663	C22H26O8	Syringaresinol	Lignans and Coumarins	Lignans	21453-69-0	17979	16040	18900	263110	94467	457400	1.07187	15.4005	3.9449	up
Lmmn002274	C26H34O11	Isolariciresinol-9'-O-glucoside	Lignans and Coumarins	Lignans	63358-12-3	9	9	9	78134	151920	40647	1.13813	10026	13.2915	up
pmn001368	C32H44O17	Olivil-4,4'-Di-O-glucoside	Lignans and Coumarins	Lignans	-	11326	13736	16577	87407	69668	107170	1.1228	6.34609	2.66587	up
N7703	C18H34O5	tianshic acid	Others	Others	-	371730	201260	219920	1197200	1106800	1024000	1.10382	4.1972	2.06943	up
Zmpn000199	C6H10O8	D-Galactaric acid	Others	Saccharides and Alcohols	526-99-8	737460	804050	1574700	3189100	4858000	4378100	1.0665	3.98728	1.9954	up
pme3313	C6H13O9P	D-Fructose 6-phosphate	Others	Saccharides and Alcohols	643-13-0	61277	58271	51121	239740	243930	176540	1.12476	3.86837	1.95172	up
mws0866	C6H13O9P	D-Glucose 6-phosphate*	Others	Saccharides and Alcohols	56-73-5	210810	331300	101410	808880	810570	800770	1.03399	3.76091	1.91108	up
mws1090	C6H13O9P	Glucose-1-phosphate	Others	Saccharides and Alcohols	59-56-3	203310	327750	104430	918080	830290	769350	1.04335	3.96186	1.98618	up
pme3311	C6H14O12P2	D-Fructose-1,6-biphosphate	Others	Saccharides and Alcohols	488-69-7	9485.8	15131	10235	37072	72761	55875	1.09309	4.75465	2.24934	up
MA10039641	C12H22O11	Lactobiose	Others	Saccharides and Alcohols	63-42-3	118620	132890	149130	757320	1053400	1544800	1.12015	8.3754	3.06616	up
pme0519	C12H22O11	D-(+)-Sucrose	Others	Saccharides and Alcohols	57-50-1	178290	191170	205380	784480	1165200	2044500	1.0965	6.94833	2.79667	up
mws2523	C12H23O14P	Trehalose 6-phosphate	Others	Saccharides and Alcohols	4484-88-2	6164.1	8717.2	4985.5	21520	23673	29366	1.10368	3.75294	1.90802	up
pme1841	C5H14N2	Cadaverine	Alkaloids	Phenolamines	462-94-2	11324	5409.4	9688.6	47208	67315	37262	1.08712	5.74464	2.52222	up
pme2693	C6H14N2O	N-Acetylputrescine	Alkaloids	Phenolamines	18233-70-0	18095	23096	17250	1212100	2460600	3989500	1.13174	131.11	7.03463	up
pmp001252	C17H17NO3	p-Coumaroyltyramine	Alkaloids	Phenolamines	36417-86-4	3679.8	5245.4	10544	27878	27152	27065	1.05515	4.21666	2.0761	up
pmb0782	C5H11N	Piperidine	Alkaloids	Alkaloids	110-89-4	1506400	3483200	1636300	8413600	6758800	4958000	1.00866	3.03814	1.60319	up
pmb0484	C5H13NO	Choline	Alkaloids	Alkaloids	62-49-7	7381300	8140400	9593100	17201000	16613000	16609000	1.11259	2.0077	1.00554	up
pmp001198	C6H13NO2	6-Deoxyfagomine	Alkaloids	Alkaloids	197449-09-5	1458100	3139700	1534900	7357300	5973000	4222600	1.00288	2.86218	1.51712	up
mws0704	C2H8NO4P	O-Phosphorylethanolamine	Alkaloids	Alkaloids	1071-23-4	2337.1	3773.3	1352.1	57105	53242	22019	1.09532	17.7375	4.14873	up
mws1346	C6H11NO4	DL-2-Aminoadipic acid	Alkaloids	Alkaloids	542-32-5	159820	229800	98599	650610	574420	440180	1.05265	3.41078	1.7701	up
mws0983	C20H39NO2	N-Oleoylethanolamine	Alkaloids	Alkaloids	111-58-0	110520	138390	115020	655590	717300	581060	1.1355	5.36903	2.42466	up
pmn001692	C18H19NO5	3-O-Acetylhamayne	Alkaloids	Alkaloids	-	5644.8	6149.7	6789.2	2305300	1238000	1279900	1.13758	259.539	8.01981	up
Hmmp002150	C19H19NO5	3,5-Bis(3-methoxy-4-hydroxyphenyl)-2,3-dihydro-2(1H)-pyridinone	Alkaloids	Alkaloids	-	271570	457240	143440	18839000	17848000	6848200	1.11114	49.9114	5.6413	up
pmp001187	C36H36N2O8	1-(Dihydroxyphenyl)-N2,N3-bis(4-hydroxyphenethyl)-(5-8)-dimethoxy-1,2dihydronaphthalene-2,3-dicarboxamide	Alkaloids	Alkaloids	-	559040	542770	465630	4763300	3756500	3801400	1.13675	7.86072	2.97466	up
pmp001275	C31H61O14N	3-Hydroxypropyl palmitate glc-glucosamine	Alkaloids	Alkaloids	-	87232	95228	110120	514900	259800	445890	1.08568	4.17182	2.06068	up
pmb1096	C8H7N	Indole	Alkaloids	Plumeranes	120-72-9	13895	16150	12682	101750	93281	86086	1.13747	6.57938	2.71795	up
pme2244	C11H11NO2	3-Indolepropionic acid	Alkaloids	Plumeranes	830-96-6	3251.4	3553	1989.6	34680	20016	31790	1.11663	9.83466	3.29788	up
pmb0818	C11H11NO3	Methoxyindoleacetic acid	Alkaloids	Plumeranes	3471-31-6	187690	188550	128020	1690300	1251800	1279200	1.12943	8.37128	3.06545	up
Zmsn001980	C21H28O8	Ixerisoside D	Terpenoids	Sesquiterpenoid	-	92405	123580	25874	11236000	6225900	8182500	1.11881	106.03	6.72833	up
Lmmn004491	C48H76O21	Medicagenic acid 3-O-glucosyl-(1,6)-glucosyl-(1,3)-glucoside	Terpenoids	Triterpene Saponin	37838-43-0	9	9	9	29831	22307	31652	1.14158	3103.33	11.5996	up
pme3011	C4H9NO2	γ-Aminobutyric acid	Organic acids	Organic acids	56-12-2	249220	253460	274200	2055800	2181000	1691400	1.13771	7.63078	2.93183	up
pme1975	C3H4O4	Malonic acid	Organic acids	Organic acids	141-82-2	255330	406540	269810	653160	705500	544720	1.04128	2.04295	1.03066	up
mws0376	C4H4O4	Fumaric acid	Organic acids	Organic acids	110-17-8	95309	118720	76421	472720	290690	318260	1.09264	3.72412	1.8969	up
mws0671	C4H9NO3	L-Homoserine	Organic acids	Organic acids	672-15-1	139880	136010	158050	373340	392350	365820	1.1349	2.60753	1.38268	up
pme0274	C6H13NO2	6-Aminocaproic acid	Organic acids	Organic acids	60-32-2	1788200	2467600	2341400	7432600	8552600	5831500	1.10651	3.30696	1.72551	up
mws0275	C4H6O5	L-(-)-Malic acid	Organic acids	Organic acids	636-61-3	499410	464510	671570	1343700	1071000	1229000	1.08209	2.2279	1.15568	up
pme3207	C6H6O4	Muconic acid	Organic acids	Organic acids	1119-72-8	154190	203930	119140	1892200	2516800	1401500	1.12443	12.1747	3.60581	up
mws0567	C5H11N3O2	4-Guanidinobutyric acid	Organic acids	Organic acids	463-00-3	99731	108340	84964	1034200	1253400	1219600	1.14026	11.9685	3.58117	up
Wmzn000227	C6H10O4	2,2-Dimethylsuccinic acid	Organic acids	Organic acids	597-43-3	6343	6579.2	8010.5	92774	98907	48448	1.11815	11.4715	3.51998	up
mws2125	C3H5O6P	Phosphoenolpyruvate	Organic acids	Organic acids	138-08-9	3445.6	4899.9	7203.6	140920	80121	56569	1.1069	17.8538	4.15816	up
mws0242	C8H14O4	Suberic Acid	Organic acids	Organic acids	505-48-6	123400	150870	121840	349260	321910	486200	1.10422	2.92184	1.54688	up
Lmmn003323	C16H32O3	2-Hydroxyhexadecanoic acid	Organic acids	Organic acids	764-67-0	652240	718650	562750	3575700	2620700	4391400	1.12113	5.47558	2.45301	up
pmb0296	C21H40O4	1-Oleoyl-Sn-Glycerol	Lipids	Glycerol esters	129784-87-8	305850	442340	470510	1588200	1197000	1702900	1.10225	3.68269	1.88076	up
Lmhp010573	C27H48O9	1-Linoleoylglycerol-3-O-glucoside	Lipids	Glycerol esters	-	1204.7	1155.3	603.76	4701.2	4187.9	3945.7	1.09512	4.33058	2.11456	up
Lmhp009384	C33H58O14	1-Linoleoylglycerol-2,3-di-O-glucoside*	Lipids	Glycerol esters	-	609.11	757.7	1745	5891.3	3340.1	3730	1.02016	4.16523	2.0584	up
Lmhp009190	C33H58O14	2-Linoleoylglycerol-1,3-di-O-glucoside*	Lipids	Glycerol esters	-	14995	21058	21310	72252	41838	60874	1.07046	3.05012	1.60887	up
pmd0130	C22H46NO7P	LysoPC 14:0	Lipids	Lysophosphatidycholines	20559-16-4	10482	13068	9342.9	39800	38083	27467	1.10413	3.20282	1.67934	up
pmb2260	C23H46NO7P	LysoPC 15:1	Lipids	Lysophosphatidycholines	-	14159	15226	13089	129090	66193	67836	1.10463	6.19483	2.63106	up
Lmhp009129	C23H48NO7P	LysoPC 15:0(2n isomer)*	Lipids	Lysophosphatidycholines	-	13889	17354	10521	218750	179390	142450	1.12968	12.9439	3.6942	up
pmb2319	C23H48NO7P	LysoPC 15:0	Lipids	Lysophosphatidycholines	108273-89-8	8715.6	7893.6	5268.7	127380	106550	91530	1.13246	14.8762	3.89493	up
Lmhp008833	C24H48NO7P	LysoPC 16:1(2n isomer)*	Lipids	Lysophosphatidycholines	-	551890	652510	425820	2205200	2671100	1893200	1.11672	4.15251	2.05398	up
pmp001270	C24H48NO7P	LysoPC 16:1	Lipids	Lysophosphatidycholines	76790-27-7	26365	19604	27043	296880	225920	193540	1.12866	9.81126	3.29444	up
pmd0132	C24H50NO7P	LysoPC 16:0(2n isomer)*	Lipids	Lysophosphatidycholines	-	696760	589150	564460	2046200	1637100	1100400	1.05086	2.58527	1.37031	up
Lmhp008718	C25H48NO7P	LysoPC 17:2	Lipids	Lysophosphatidycholines	-	63272	64341	44911	314860	270760	183230	1.10248	4.45648	2.15591	up
Lmhp009590	C25H50NO7P	LysoPC 17:1	Lipids	Lysophosphatidycholines	-	144590	173650	116910	819480	833250	639220	1.1264	5.26703	2.39699	up
pmb2406	C25H52NO7P	LysoPC 17:0	Lipids	Lysophosphatidycholines	50930-23-9	2302.2	3189.9	3613.7	42573	30847	16482	1.09697	9.87305	3.3035	up
Lmhp007840	C27H52NO7P	LysoPC 19:2	Lipids	Lysophosphatidycholines	-	2416.8	2740.1	1119.5	44734	33720	28450	1.11774	17.0327	4.09023	up
Lmhp010908	C27H54NO7P	LysoPC 19:1	Lipids	Lysophosphatidycholines	-	43844	46585	43605	215990	280920	143340	1.10562	4.77677	2.25604	up
pmb2228	C27H56NO7P	LysoPC 19:0	Lipids	Lysophosphatidycholines	108273-88-7	3927.7	3282.1	2319.6	19704	8511.8	11789	1.0532	4.19804	2.06972	up
Lmhp008742	C28H48NO7P	LysoPC 20:5	Lipids	Lysophosphatidycholines	162440-04-2	9	9	9	231030	151290	160960	1.14133	20121.5	14.2964	up
pmc0960	C28H50NO7P	LysoPC 20:4	Lipids	Lysophosphatidycholines	-	2541.4	5823.1	3038	234710	190490	344540	1.13105	67.5062	6.07695	up
Lmhp009890	C28H52NO7P	LysoPC 20:3	Lipids	Lysophosphatidycholines	1199257-41-4	28351	23327	17041	435680	388410	486900	1.13647	19.0775	4.2538	up
Lmhp010099	C30H52NO7P	LysoPC 22:5	Lipids	Lysophosphatidycholines	-	9	9	9	10374	11570	6701.3	1.14057	1060.94	10.0511	up
Lmhp008337	C19H40NO7P	LysoPE 14:0(2n isomer)*	Lipids	Lysophosphatidyl ethanolamines	-	1374.8	910.44	1745.8	14708	24542	11167	1.11009	12.5072	3.64469	up
pmb0864	C19H40NO7P	LysoPE 14:0	Lipids	Lysophosphatidyl ethanolamines	-	10156	8050.3	6844.9	55595	37956	35949	1.11476	5.16941	2.37	up
Lmhp008440	C20H40NO7P	LysoPE 15:1	Lipids	Lysophosphatidyl ethanolamines	-	9	9	9	46611	41411	31372	1.14138	4422	12.1105	up
Lmhp008273	C20H40NO7P	LysoPE 15:1(2n isomer)*	Lipids	Lysophosphatidyl ethanolamines	-	9	9	9	37204	39986	33412	1.14202	4096.37	12.0001	up
Lmhp009187	C20H42NO7P	LysoPE 15:0	Lipids	Lysophosphatidyl ethanolamines	-	7110.3	9259	6581.2	174610	137350	136880	1.13745	19.5569	4.2896	up
Lmhp008885	C20H42NO7P	LysoPE 15:0(2n isomer)*	Lipids	Lysophosphatidyl ethanolamines	-	9	9	9	185100	202160	167970	1.14206	20564.1	14.3278	up
Lmhp008763	C21H42NO7P	LysoPE 16:1(2n isomer)*	Lipids	Lysophosphatidyl ethanolamines	-	53630	51712	36152	683730	756810	438950	1.1278	13.2832	3.73153	up
Lmhp009034	C21H42NO7P	LysoPE 16:1	Lipids	Lysophosphatidyl ethanolamines	-	1942.9	2227.7	2097.2	123210	110750	118810	1.14157	56.2829	5.81462	up
pmb0876	C21H44NO7P	LysoPE 16:0	Lipids	Lysophosphatidyl ethanolamines	53862-35-4	810000	765500	647850	5014300	3205200	2883400	1.11085	4.99377	2.32013	up
pmd0160	C21H44NO7P	LysoPE 16:0(2n isomer)*	Lipids	Lysophosphatidyl ethanolamines	-	44912	36054	33843	393400	236840	217950	1.11655	7.38784	2.88515	up
Lmhp009464	C22H44NO7P	LysoPE 17:1(2n isomer)*	Lipids	Lysophosphatidyl ethanolamines	-	14950	18799	12277	243170	446760	192110	1.12286	19.164	4.26032	up
Lmhp010162	C22H46NO7P	LysoPE 17:0	Lipids	Lysophosphatidyl ethanolamines	-	9	9	9	22290	26573	29701	1.14217	2909.78	11.5067	up
pmb0881	C23H44NO7P	LysoPE 18:2	Lipids	Lysophosphatidyl ethanolamines	-	363520	309830	282650	924850	616010	507470	1.00862	2.1426	1.09937	up
pmb0874	C23H44NO7P	LysoPE 18:2(2n isomer)*	Lipids	Lysophosphatidyl ethanolamines	-	354820	278700	237650	823790	623200	476810	1.01848	2.20829	1.14293	up
pmb0880	C23H48NO7P	LysoPE 18:0(2n isomer)*	Lipids	Lysophosphatidyl ethanolamines	-	22367	22752	19734	55830	41690	36002	1.06204	2.05884	1.04183	up
pmb0883	C23H48NO7P	LysoPE 18:0	Lipids	Lysophosphatidyl ethanolamines	69747-55-3	4842.4	5656.9	5035.5	20572	16430	11005	1.07662	3.09029	1.62774	up
Lmhp008688	C25H42NO7P	LysoPE 20:5	Lipids	Lysophosphatidyl ethanolamines	-	9	9	9	39859	25565	26878	1.14094	3418.59	11.7392	up
Lmhp009497	C25H44NO7P	LysoPE 20:4	Lipids	Lysophosphatidyl ethanolamines	-	9	9	9	44636	33731	67999	1.14092	5420.96	12.4043	up
Lmhp009802	C25H46NO7P	LysoPE 20:3(2n isomer)*	Lipids	Lysophosphatidyl ethanolamines	-	5128.1	3801.1	2714.3	207990	151530	183080	1.13617	46.6011	5.54229	up
Lmhp010040	C25H46NO7P	LysoPE 20:3	Lipids	Lysophosphatidyl ethanolamines	-	9	9	9	13258	6005.7	8724.5	1.13876	1036.6	10.0176	up
Lmhp010757	C25H48NO7P	LysoPE 20:2	Lipids	Lysophosphatidyl ethanolamines	-	3415	2771.2	2455.6	13788	11643	8996.8	1.11267	3.98387	1.99417	up
pmb2799	C18H32O3	12,13-Epoxy-9-Octadecenoic Acid	Lipids	Free fatty acids	6799-85-5	10565	14070	8166.4	22965	20595	31574	1.03216	2.29057	1.19571	up
mws0369	C20H32O2	Arachidonic Acid	Lipids	Free fatty acids	506-32-1	9	9	9	28592	31086	63084	1.1406	4546.74	12.1506	up
pmn001610	C20H36O2	Eicosadienoic acid	Lipids	Free fatty acids	5598-38-9	66636	63540	51220	220320	211050	213980	1.13401	3.55769	1.83094	up
Rfmb087	C18H32O4	9-Hydroxy-13-oxo-10-octadecenoic Acid	Lipids	Free fatty acids	-	9	9	9	49000	35001	61811	1.14123	5400.44	12.3989	up
Lmbn005487	C18H34O4	12,13-DHOME; (9Z)-12,13-Dihydroxyoctadec-9-enoic acid	Lipids	Free fatty acids	263399-35-5	33682	45560	33943	574620	442610	450670	1.13572	12.969	3.697	up
pmn001694	C18H34O5	9,10,13-Trihydroxy-11-Octadecenoic Acid	Lipids	Free fatty acids	29907-57-1	263710	142750	156580	871590	775740	729910	1.10338	4.22215	2.07798	up
pmb2636	C20H32O4	8,15-Dihydroxy-5,9,11,13-eicosatetraenoic acid	Lipids	Free fatty acids	77667-08-4	2188.5	3353.8	1565.4	9621.3	17326	13279	1.09326	5.65954	2.50068	up
pmp001276	C33H56O14	1-Linolenoyl-rac-glycerol-diglucoside	Lipids	Free fatty acids	-	194600	228690	217360	1017400	495830	863650	1.07429	3.71011	1.89146	up
pmp001271	C33H58O14	1-Linoleoyl-sn-glycerol-diglucoside	Lipids	Free fatty acids	-	331.38	673.76	1158.6	5274.7	2367.5	3260.7	1.00992	5.03891	2.33311	up

## Sheet: Table S3
Table S3. Statistics of differentially accumulated metabolites between L-Sc and R-Sc.
Class	L-Sc vs. R-Sc		Type
	down	up
Lipids	13	51	Primary metabolites
Nucleotides and derivatives	11	14	Primary metabolites
Amino acids and derivatives	10	22	Primary metabolites
Vitamins	3	0	Primary metabolites
Saccharides and Alcohols	1	8	Primary metabolites
Flavonoids	104	27	Secondary metabolites
Phenolic acids	55	18	Secondary metabolites
Lignans and Coumarins	14	4	Secondary metabolites
Alkaloids	11	16	Secondary metabolites
Organic acids	9	12	Secondary metabolites
Terpenoids	1	2	Secondary metabolites
Others	1	1	Secondary metabolites
Total	233	175

## Sheet: Table S4
Table S4. List of KEGG pathway in the L-Sc vs. R-Sc dataset.
#Pathway	ko_ID	Unique compound	compound	#Pathway	ko_ID	Index	cpd_ID
2-Oxocarboxylic acid metabolism	ko01210	6	19	3-Oxocarboxylic acid metabolism	ko01211	mws0256;pme0021;mws1346;mws0282;mws0250;mws0159	C00183+C00079+C00956+C00078+C00082+C00166
ABC transporters	ko02010	17	33	ABC transporters	ko02011	mws0232;MA10039641;pme0021;mws0248;mws0221;mws0260;pme2266;pme1194;pme0519;pme3961;pme3882;pme0230;mws0254;mws0256;pme3732;pmb0484;mws0017	C00255+C00243+C00079+C00299+C00491+C00062+C00120+C00881+C00089+C00559+C00526+C00212+C00135+C00183+C00475+C00114+C00315
Alanine, aspartate and glutamate metabolism	ko00250	3	10	Alanine, aspartate and glutamate metabolism	ko00251	pme3011;mws0376;mws0192	C00334+C00122+C00042
alpha-Linolenic acid metabolism	ko00592	1	3	alpha-Linolenic acid metabolism	ko00593	mws0367	C06427
Amino sugar and nucleotide sugar metabolism	ko00520	2	5	Amino sugar and nucleotide sugar metabolism	ko00521	pmb2922;mws1090	C00029+C00103
Aminoacyl-tRNA biosynthesis	ko00970	6	16	Aminoacyl-tRNA biosynthesis	ko00971	mws0282;mws0250;mws0260;mws0256;mws0254;pme0021	C00078+C00082+C00062+C00183+C00135+C00079
Anthocyanin biosynthesis	ko00942	6	7	Anthocyanin biosynthesis	ko00943	pmf0203;pme1773;pme0444;pme1398;pmb0550;pme3256	C12141+C08620+C12140+C12138+C08604+C16315
Arachidonic acid metabolism	ko00590	1	1	Arachidonic acid metabolism	ko00591	mws0369	C00219
Arginine and proline metabolism	ko00330	6	12	Arginine and proline metabolism	ko00331	mws0017;mws0567;mws0260;pme0066;pme3011;pme2693	C00315+C01035+C00062+C00581+C00334+C02714
Arginine biosynthesis	ko00220	3	10	Arginine biosynthesis	ko00221	pme0008;mws0376;mws0260	C00327+C00122+C00062
Ascorbate and aldarate metabolism	ko00053	2	7	Ascorbate and aldarate metabolism	ko00054	pmb2922;Zmpn000199	C00029+C00879
Benzoxazinoid biosynthesis	ko00402	1	1	Benzoxazinoid biosynthesis	ko00403	pmb1096	C00463
beta-Alanine metabolism	ko00410	4	8	beta-Alanine metabolism	ko00411	pme1975;mws0254;mws0017;pme3011	C00383+C00135+C00315+C00334
Betalain biosynthesis	ko00965	3	3	Betalain biosynthesis	ko00966	mws4002;mws0250;pme3827	C03758+C00082+C00355
Biosynthesis of amino acids	ko01230	14	33	Biosynthesis of amino acids	ko01231	mws0159;mws2125;mws0254;mws0256;mws1346;mws0282;pme1286;pme0057;pme0021;mws0671;mws0250;mws0260;pme0278;pme0008	C00166+C00074+C00135+C00183+C00956+C00078+C00021+C00155+C00079+C00263+C00082+C00062+C00666+C00327
Biosynthesis of secondary metabolites	ko01110	48	88	Biosynthesis of secondary metabolites	ko01111	mws0091;pme1841;Lmgn001670;mws0192;mws0250;mws1090;pme0021;pmb2922;pme3313;mws0005;mws1346;pmb1096;mws2212;pme2117;mws4002;mws2209;mws0159;mws0367;pme0519;mws0260;mws0059;mws0267;pme0057;mws0232;mws0275;pme3443;mws0866;mws0256;Lmmn001643;mws0178;pme0008;pme3827;mws1068;pmb3074;pmb0142;mws0376;pmb0981;mws0853;pme3154;mws0254;pme1002;pme3250;mws2125;pme0278;mws0671;pme3311;mws0282;mws2523	C05623+C01672+C00805+C00042+C00082+C00103+C00079+C00029+C00085+C00398+C00956+C00463+C01197+C00008+C03758+C12249+C00166+C06427+C00089+C00062+C05625+C00258+C00155+C00255+C00149+C05610+C00092+C00183+C01772+C00852+C00327+C00355+C05903+C12208+C10945+C00122+C00020+C02325+C00418+C00135+C00483+C00814+C00074+C00666+C00263+C00354+C00078+C00689
Biosynthesis of unsaturated fatty acids	ko01040	4	6	Biosynthesis of unsaturated fatty acids	ko01041	pmn001610;mws0369;mws0367;mws0366	C16525+C00219+C06427+C06426
Biosynthesis of various secondary metabolites - part 2	ko00998	5	9	Biosynthesis of various secondary metabolites - part 3	ko00999	mws0866;mws2125;mws0282;mws0250;pme0021	C00092+C00074+C00078+C00082+C00079
Biotin metabolism	ko00780	1	2	Biotin metabolism	ko00781	pme2266	C00120
Butanoate metabolism	ko00650	3	6	Butanoate metabolism	ko00651	mws0376;mws0192;pme3011	C00122+C00042+C00334
Carbon fixation in photosynthetic organisms	ko00710	4	5	Carbon fixation in photosynthetic organisms	ko00711	pme3311;pme3313;mws2125;mws0275	C00354+C00085+C00074+C00149
Carbon metabolism	ko01200	7	17	Carbon metabolism	ko01201	mws0192;pme3313;mws0376;mws0275;mws2125;mws0267;pme3311	C00042+C00085+C00122+C00149+C00074+C00258+C00354
Citrate cycle (TCA cycle)	ko00020	4	7	Citrate cycle (TCA cycle)	ko00021	mws0192;mws0376;mws0275;mws2125	C00042+C00122+C00149+C00074
Cyanoamino acid metabolism	ko00460	3	6	Cyanoamino acid metabolism	ko00461	mws0250;pme0021;mws0256	C00082+C00079+C00183
Cysteine and methionine metabolism	ko00270	5	11	Cysteine and methionine metabolism	ko00271	pme0057;mws0671;mws0221;pme1286;pme1474	C00155+C00263+C00491+C00021+C00170
D-Arginine and D-ornithine metabolism	ko00472	1	3	D-Arginine and D-ornithine metabolism	ko00473	mws0260	C00062
Fatty acid biosynthesis	ko00061	1	4	Fatty acid biosynthesis	ko00062	pme1975	C00383
Fatty acid metabolism	ko01212	1	1	Fatty acid metabolism	ko01213	pme1975	C00383
Flavone and flavonol biosynthesis	ko00944	15	17	Flavone and flavonol biosynthesis	ko00945	pme2459;mws0059;mws0045;Hmln002321;pmb3006;mws1068;mws0048;mws0917;pmp001106;mws1434;pmp001079;mws0091;mws0051;mws0913;mws2209	C03951+C05625+C01750+C12638+C04608+C05903+C01460+C01265+C04024+C01714+C12630+C05623+C01470+C12626+C12249
Flavonoid biosynthesis	ko00941	7	11	Flavonoid biosynthesis	ko00942	mws0178;mws0789;pme0001;pmb3074;mws1068;mws0040;mws0048	C00852+C09827+C09806+C12208+C05903+C10028+C01460
Folate biosynthesis	ko00790	1	2	Folate biosynthesis	ko00791	mws1336	C00568
Galactose metabolism	ko00052	5	6	Galactose metabolism	ko00053	pme0519;pmb2922;mws1090;MA10039641;pme3313	C00089+C00029+C00103+C00243+C00085
Glucosinolate biosynthesis	ko00966	4	8	Glucosinolate biosynthesis	ko00967	mws0250;mws0282;pme0021;mws0256	C00082+C00078+C00079+C00183
Glutathione metabolism	ko00480	2	10	Glutathione metabolism	ko00481	mws0017;pme1841	C00315+C01672
Glycerolipid metabolism	ko00561	3	3	Glycerolipid metabolism	ko00562	mws1090;pmb2922;mws0267	C00103+C00029+C00258
Glycerophospholipid metabolism	ko00564	2	4	Glycerophospholipid metabolism	ko00565	mws0704;pmb0484	C00346+C00114
Glycine, serine and threonine metabolism	ko00260	6	9	Glycine, serine and threonine metabolism	ko00261	pmb0484;mws0282;pme3033;pme0066;mws0671;mws0267	C00114+C00078+C01026+C00581+C00263+C00258
Glycolysis / Gluconeogenesis	ko00010	2	4	Glycolysis / Gluconeogenesis	ko00011	mws2125;mws1090	C00074+C00103
Glyoxylate and dicarboxylate metabolism	ko00630	3	9	Glyoxylate and dicarboxylate metabolism	ko00631	mws0267;mws0192;mws0275	C00258+C00042+C00149
Histidine metabolism	ko00340	1	7	Histidine metabolism	ko00341	mws0254	C00135
Indole alkaloid biosynthesis	ko00901	2	3	Indole alkaloid biosynthesis	ko00902	mws0282;mws0005	C00078+C00398
Inositol phosphate metabolism	ko00562	1	2	Inositol phosphate metabolism	ko00563	mws0866	C00092
Isoflavonoid biosynthesis	ko00943	2	3	Isoflavonoid biosynthesis	ko00944	mws0918;pme3250	C10521+C00814
Isoquinoline alkaloid biosynthesis	ko00950	4	6	Isoquinoline alkaloid biosynthesis	ko00951	pme1002;mws4002;mws0250;pme3827	C00483+C03758+C00082+C00355
Linoleic acid metabolism	ko00591	6	12	Linoleic acid metabolism	ko00592	Lmbn005923;mws0366;pmn001694;pmb2799;mws0369;Lmbn005487	C07289+C06426+C14835+C14826+C00219+C14829
Lysine biosynthesis	ko00300	3	6	Lysine biosynthesis	ko00301	pme0278;mws1346;mws0671	C00666+C00956+C00263
Lysine degradation	ko00310	4	10	Lysine degradation	ko00311	pme1841;mws0192;pme0122;mws1346	C01672+C00042+C02727+C00956
Metabolic pathways	ko01100	89	172	Metabolic pathways	ko01101	mws0671;mws0282;mws2523;pme0033;Zmpn000199;mws0628;pme3154;pme3188;mws0675;pme3174;mws1336;mws0369;mws0853;pme3827;pme0230;mws0256;pme3007;mws0704;mws0221;mws0267;pme1975;pme3732;pme0274;mws0159;pme2693;pme3207;pmb1096;mws2212;mws0567;pme1474;pme2598;pmb2497;MA10039641;pmb2507;pme0264;mws0470;pme0122;Lmgn001670;mws0147;pme3961;pme3011;mws0091;pme1109;pme1286;pme3311;pmb0530;mws0366;pme0278;mws025…	C00263+C00078+C00689+C00262+C00879+C00633+C00418+C00105+C00455+C00055+C00568+C00219+C02325+C00355+C00212+C00183+C00015+C00346+C00491+C00258+C00383+C00475+C02378+C00166+C02714+C02480+C00463+C01197+C01035+C00170+C01161+C05584+C00243+C00672+C00214+C02170+C02727+C00805+C20827+C00559+C00334+C05623+C00242+C00021+C00354+C00003+C06426+C00666+C00135+C00814+C00074+C00483+C00020+C05903+C00147+C00299+C00122+…
Monobactam biosynthesis	ko00261	2	3	Monobactam biosynthesis	ko00262	mws0250;mws0260	C00082+C00062
Nicotinate and nicotinamide metabolism	ko00760	6	11	Nicotinate and nicotinamide metabolism	ko00761	mws0192;pme2268;mws0675;mws0376;pmb0530;pme3011	C00042+C01004+C00455+C00122+C00003+C00334
Oxidative phosphorylation	ko00190	4	4	Oxidative phosphorylation	ko00191	pme2117;pmb0530;mws0192;mws0376	C00008+C00003+C00042+C00122
Pantothenate and CoA biosynthesis	ko00770	1	7	Pantothenate and CoA biosynthesis	ko00771	mws0256	C00183
Penicillin and cephalosporin biosynthesis	ko00311	2	3	Penicillin and cephalosporin biosynthesis	ko00312	mws1346;mws0256	C00956+C00183
Pentose and glucuronate interconversions	ko00040	2	7	Pentose and glucuronate interconversions	ko00041	pmb2922;mws1090	C00029+C00103
Pentose phosphate pathway	ko00030	2	4	Pentose phosphate pathway	ko00031	mws0267;pmb2507	C00258+C00672
Phenylalanine metabolism	ko00360	8	9	Phenylalanine metabolism	ko00361	pme0021;mws0715;mws0159;Lmgn001670;Lmmn001643;mws0376;mws0192;mws0250	C00079+C04148+C00166+C00805+C01772+C00122+C00042+C00082
Phenylalanine, tyrosine and tryptophan biosynthesis	ko00400	7	8	Phenylalanine, tyrosine and tryptophan biosynthesis	ko00401	mws2125;mws0282;mws0250;mws0159;pme3311;pmb1096;pme0021	C00074+C00078+C00082+C00166+C00354+C00463+C00079
Phenylpropanoid biosynthesis	ko00940	14	18	Phenylpropanoid biosynthesis	ko00941	mws0906;mws0250;mws0011;pmp001214;pmb3074;pme0021;pmb0142;mws0017;pme3443;HJN003;mws0853;mws2212;Lmmn001643;mws0178	C00761+C00082+C01533+C00933+C12208+C00079+C10945+C00315+C05610+C01175+C02325+C01197+C01772+C00852
Phosphonate and phosphinate metabolism	ko00440	1	1	Phosphonate and phosphinate metabolism	ko00441	mws2125	C00074
Photosynthesis	ko00195	1	2	Photosynthesis	ko00196	pme2117	C00008
Plant hormone signal transduction	ko04075	1	2	Plant hormone signal transduction	ko04076	Lmgn001670	C00805
Polyketide sugar unit biosynthesis	ko00523	1	1	Polyketide sugar unit biosynthesis	ko00524	mws1090	C00103
Propanoate metabolism	ko00640	2	2	Propanoate metabolism	ko00641	mws0470;mws0192	C02170+C00042
Purine metabolism	ko00230	8	15	Purine metabolism	ko00231	pme0033;pme2117;pmb0981;pme1109;pme3961;pmc0066;pme0040;pme0230	C00262+C00008+C00020+C00242+C00559+C06196+C00147+C00212
Pyrimidine metabolism	ko00240	12	16	Pyrimidine metabolism	ko00241	pmb2507;pme1194;pmb2922;mws0248;pme3007;pme3188;pme3732;mws0470;pme3174;pme0264;pme1975;pme3882	C00672+C00881+C00029+C00299+C00015+C00105+C00475+C02170+C00055+C00214+C00383+C00526
Pyruvate metabolism	ko00620	4	5	Pyruvate metabolism	ko00621	mws2125;mws0275;mws0376;mws0192	C00074+C00149+C00122+C00042
Riboflavin metabolism	ko00740	1	1	Riboflavin metabolism	ko00741	mws0232	C00255
Sphingolipid metabolism	ko00600	1	1	Sphingolipid metabolism	ko00601	mws0704	C00346
Starch and sucrose metabolism	ko00500	6	7	Starch and sucrose metabolism	ko00501	pme0519;pmb2922;mws2523;mws1090;mws0866;pme3313	C00089+C00029+C00689+C00103+C00092+C00085
Stilbenoid, diarylheptanoid and gingerol biosynthesis	ko00945	2	2	Stilbenoid, diarylheptanoid and gingerol biosynthesis	ko00946	mws0178;pmb3074	C00852+C12208
Sulfur metabolism	ko00920	3	5	Sulfur metabolism	ko00921	mws0192;mws0671;pme0057	C00042+C00263+C00155
Terpenoid backbone biosynthesis	ko00900	1	1	Terpenoid backbone biosynthesis	ko00901	pme3154	C00418
Thiamine metabolism	ko00730	2	3	Thiamine metabolism	ko00731	pmb0530;mws0250	C00003+C00082
Tropane, piperidine and pyridine alkaloid biosynthesis	ko00960	4	8	Tropane, piperidine and pyridine alkaloid biosynthesis	ko00961	mws0159;pme1841;pme0021;pmb0782	C00166+C01672+C00079+C01746
Tryptophan metabolism	ko00380	5	9	Tryptophan metabolism	ko00381	pmb1096;pmb0818;mws0005;pme1228;mws0282	C00463+C05660+C00398+C00643+C00078
Tyrosine metabolism	ko00350	9	12	Tyrosine metabolism	ko00351	mws0192;mws0250;mws4002;mws0376;pme1002;pmb2497;mws2368;pme3827;pme2598	C00042+C00082+C03758+C00122+C00483+C05584+C06044+C00355+C01161
Ubiquinone and other terpenoid-quinone biosynthesis	ko00130	1	3	Ubiquinone and other terpenoid-quinone biosynthesis	ko00131	mws0250	C00082
Valine, leucine and isoleucine biosynthesis	ko00290	1	5	Valine, leucine and isoleucine biosynthesis	ko00291	mws0256	C00183
Valine, leucine and isoleucine degradation	ko00280	3	6	Valine, leucine and isoleucine degradation	ko00281	mws0470;mws0256;mws0147	C02170+C00183+C20827
Zeatin biosynthesis	ko00908	6	7	Zeatin biosynthesis	ko00909	pmb0981;pme3007;pme2117;pme1474;pmb2922;pme0040	C00020+C00015+C00008+C00170+C00029+C00147
